# Supplementary material for: Caves as wildlife refuges in degraded landscapes in the Brazilian Amazon
Source: Sci Rep. 2023 Apr 13;13:6055. doi: 10.1038/s41598-023-32815-x (PMC10102069; doi:10.1038/s41598-023-32815-x)
Supplement: Supplementary file 3 — Supplementary Information 3. [file 41598_2023_32815_MOESM3_ESM.csv]

Cavidade	Amblypygi	Araneae	Coleoptera	Collembola	Entomobryomorpha	Glomeridesmida	Gordioidea	Hemiptera	Hymenoptera	Isopoda	Opiliones	Polyxenida	Pseudoscorpiones	Schizomida	Scolopendromorpha	Tricladia	Zygentoma	Richness	Richness_padro	x	y	Slope	Area	HAND	BATPOP	PW	WR	Veg	Det	Root	Guano	Ofez	RB	Car	Region	Area_cat	minor_500	mine_500	agriculture_500	pasture_500	total_500	minor_1000	mine_1000	agriculture_1000	pasture_1000	total_1000	minor_1500	mine_1500	agriculture_1500
CAV_0001	0	0	0	1	0	0	0	0	0	0	0	0	0	0	0	0	0	1	0.142857143	-50.335147	-6.411949	0.8	101	485.4	0	0	0	1	1	1	1	1	0	0	Sul	B	5.073280722	41.48816234	0	0	46.56144307	4.047551656	36.37135579	0	0.141522785	40.56043023	5.832809554	26.92646135	0
CAV_0002	1	0	0	0	0	0	0	0	0	0	0	0	0	0	0	0	0	1	0.142857143	-50.335869	-6.412755	0.4	29	485.4	0	0	0	1	1	1	0	0	0	0	Sul	A	2.610669694	33.37116913	0	0	35.98183882	3.55831686	32.05309235	0	0.16944366	35.78085287	5.255217501	26.08750314	0
CAV_0003	1	0	0	0	0	0	0	0	0	0	0	0	0	0	0	0	0	1	0.142857143	-50.335011	-6.411867	2	53.6	485.4	0	0	0	1	1	1	1	0	0	0	Sul	A	5.536723164	41.5819209	0	0	47.11864407	4.098360656	36.68739401	0	0.141322781	40.92707744	5.883832034	27.05556952	0
CAV_0004	0	0	0	0	0	0	0	0	0	1	0	0	0	0	0	0	0	1	0.142857143	-50.331004	-6.412658	0.93	30	485.4	0	0	0	1	0	1	0	0	0	0	Sul	A	3.62400906	21.97055493	0	0.566251416	26.1608154	5.972261534	30.28587603	0	0.537786584	36.79592414	6.490566038	27.57232704	0
CAV_0006	0	1	0	0	0	0	0	0	0	0	0	0	0	0	0	0	0	1	0.142857143	-50.333013	-6.411412	3.5	29	485.4	0	0	0	1	0	1	0	0	0	0	Sul	A	6.931818182	37.84090909	0	0.454545455	45.22727273	5.117331072	38.19621148	0	0.282725474	43.59626802	6.487301986	27.72190093	0
CAV_0007	0	0	0	0	0	0	0	0	0	1	0	0	0	0	0	0	0	1	0.142857143	-50.333004	-6.411385	2.8	38	485.4	0	0	0	1	0	1	1	0	0	0	Sul	A	6.892655367	38.30508475	0	0.451977401	45.64971751	5.15142938	38.29606567	0	0.28304557	43.73054062	6.513265434	27.76310826	0
CAV_0008	0	1	0	0	0	0	0	0	0	1	0	0	0	0	0	0	0	2	0.285714286	-50.331275	-6.412694	0.5	36	485.4	0	0	0	1	0	1	0	0	0	0	Sul	A	3.619909502	21.83257919	0	0.56561086	26.01809955	5.484874187	30.56262369	0	0.508905852	36.55640373	6.379505212	27.25103604	0
CAV_0010	1	0	0	1	0	0	0	0	0	1	0	0	0	0	0	0	0	3	0.428571429	-50.328384	-6.411207	2.18	13	513.1	0	0	0	1	1	1	0	0	0	0	Sul	A	4.627539503	34.76297968	0	1.241534989	40.63205418	9.397112935	32.77667705	0	0.566091141	42.73988112	7.919547454	30.49654305	0
CAV_0011	0	0	0	0	0	0	0	0	0	1	0	0	0	0	0	0	0	1	0.142857143	-50.327842	-6.411035	0.3	13	513.1	0	0	0	1	0	1	1	0	0	0	Sul	A	5.073280722	35.51296505	0	1.352874859	41.93912063	9.75678733	31.98529412	0	0.56561086	42.30769231	8.03975843	31.0140916	0
CAV_0012	1	0	0	0	0	0	0	0	0	0	0	0	0	0	0	0	0	1	0.142857143	-50.327688	-6.411089	8	24	513.1	0	0	0	1	1	1	0	0	0	0	Sul	A	5.34698521	34.01592719	0	1.478953356	40.84186576	9.853190288	31.59232072	0	0.564652739	42.01016375	8.027638191	31.03015075	0
CAV_0013	1	0	0	0	0	0	0	0	0	1	0	0	0	0	0	0	0	2	0.285714286	-50.325771	-6.410978	0.6	11	513.1	0	0	0	1	0	1	0	0	0	0	Sul	A	8.276643991	32.53968254	0	2.040816327	42.85714286	11.37199434	31.08910891	0	0.678925035	43.14002829	8.424493902	30.88142839	0
CAV_0014	1	0	0	1	0	0	0	0	0	1	0	0	0	0	0	0	0	3	0.428571429	-50.321351	-6.416833	8	5	469.8	0	0	0	1	0	1	1	0	0	0	Sul	A	13.78531073	19.0960452	0	1.807909605	34.68926554	6.623266346	12.59552788	0	0.820832154	20.03962638	5.593966059	14.11690761	0
CAV_0015	1	1	0	1	0	0	0	0	0	1	0	0	0	0	0	0	0	4	0.571428571	-50.369153	-6.40603	5.4	15	538.4	0	0	0	1	1	1	0	0	0	0	Sul	A	0	2.505694761	0	1.25284738	3.758542141	0.05648122	4.57497882	0	1.44027111	6.071731149	0.100527771	9.550138226	0
CAV_0016	1	0	0	0	0	0	0	0	0	0	0	0	0	0	0	0	0	1	0.142857143	-50.369126	-6.405994	1.25	5	538.4	0	0	0	1	1	1	1	0	0	0	Sul	A	0	2.488687783	0	1.244343891	3.733031674	0.056545095	4.608425219	0	1.441899915	6.106870229	0.113136392	9.604022627	0
CAV_0017	0	1	0	0	0	0	0	0	0	0	0	0	0	0	0	0	0	1	0.142857143	-50.369631	-6.406872	0.3	10	538.4	0	0	0	1	0	1	0	0	0	1	Sul	A	0	0.79006772	0	1.241534989	2.031602709	0	3.567383918	0	1.472253681	5.039637599	0.100565682	8.070395977	0
CAV_0018	0	0	0	0	0	0	0	0	0	1	0	0	0	0	0	0	0	1	0.142857143	-50.369496	-6.406827	3.5	32	538.4	0	0	0	1	1	1	1	1	0	0	Sul	A	0	1.247165533	0	1.247165533	2.494331066	0	3.817873303	0	1.442307692	5.260180995	0.100338643	8.415903675	0
CAV_0019	0	0	0	0	0	0	0	0	0	1	0	0	0	0	0	0	0	1	0.142857143	-50.36928	-6.406103	2	45	538.4	0	0	0	1	0	1	0	0	0	0	Sul	A	0	2.372881356	0	1.242937853	3.615819209	0.028288543	4.441301273	0	1.471004243	5.940594059	0.100578325	9.265778225	0
CAV_0020	1	0	0	1	0	0	0	0	0	0	0	0	0	0	0	0	0	2	0.285714286	-50.369297	-6.406338	2.3	31	538.4	0	0	0	1	0	1	0	0	0	0	Sul	A	0	2.151755379	0	1.245753114	3.397508494	0.028296548	4.329371817	0	1.443123939	5.800792303	0.100603622	9.041750503	0
CAV_0021	1	1	0	0	0	0	0	0	0	1	0	0	0	0	0	0	0	3	0.428571429	-50.369877	-6.405932	1.6	14	538.4	0	0	0	1	1	1	0	0	0	0	Sul	A	0	1.351351351	0	1.238738739	2.59009009	0	3.593661573	0	1.528013582	5.121675156	0.100654253	8.140412682	0
CAV_0023	0	1	0	0	0	0	0	0	0	1	0	0	0	0	0	0	0	2	0.285714286	-50.361247	-6.415636	0.2	24	555.4	0	0	0	1	1	1	1	0	0	0	Sul	A	0	0	0	0	0	0.396151669	1.839275608	0	0.6508206	2.886247878	0.364733996	10.42636146	0
CAV_0024	1	0	0	0	0	0	0	0	0	1	0	0	0	0	0	0	0	2	0.285714286	-50.366142	-6.406099	0.1	27	538.4	0	0	0	1	0	1	1	0	0	0	Sul	A	0	7.787810384	0	1.918735892	9.706546275	0.198187995	12.57078143	0	0.622876557	13.39184598	0.201207243	14.26056338	0
CAV_0025	0	1	0	0	0	0	0	0	0	0	0	0	0	0	0	0	0	1	0.142857143	-50.361302	-6.415582	1	30	555.4	0	0	0	1	1	1	1	0	0	0	Sul	A	0	0	0	0	0	0.395927602	1.866515837	0	0.650452489	2.912895928	0.364779874	10.44025157	0
CAV_0026	1	1	0	1	0	0	0	0	0	1	0	0	0	0	0	0	0	4	0.571428571	-50.36583	-6.409826	0.2	13	538.4	0	0	0	1	1	1	0	1	0	0	Sul	A	0	0.225479143	0	0.789177001	1.014656144	0.198187995	7.729331823	0	1.10419026	9.031710079	0.238723458	12.51413494	0
CAV_0027	0	0	0	0	0	0	0	0	0	1	0	0	0	0	0	0	0	1	0.142857143	-50.359637	-6.416466	1.3	7	555.4	0	0	0	0	1	1	0	0	0	0	Sul	A	0	0	0	0.112866817	0.112866817	0.226564713	2.209005947	0	0.651373549	3.086944208	0.389692018	10.06913891	0
CAV_0028	1	0	0	0	0	0	0	0	0	0	0	0	0	0	0	0	0	1	0.142857143	-50.369231	-6.40897	0.6	7.9	538.4	0	0	0	1	0	1	0	0	0	0	Sul	A	0	0	0	1.816118048	1.816118048	0	2.656117547	0	1.356315343	4.012432891	0.100426814	7.029876977	0
CAV_0029	0	1	0	0	0	0	0	0	0	1	0	0	0	0	0	0	0	2	0.285714286	-50.361157	-6.415537	0.2	19.4	555.4	0	0	0	1	1	1	1	0	0	0	Sul	A	0	0	0	0	0	0.396039604	2.065063649	0	0.650636492	3.111739745	0.364504776	10.62091503	0
CAV_0030	0	0	0	1	0	0	0	0	0	0	0	0	0	0	0	0	0	1	0.142857143	-50.324889	-6.42847	1.4	20.1	425.9	0	0	0	0	0	0	1	1	0	0	Sul	A	0	0	0	0	0	0	0	0	0	0	1.131790744	0.477867203	0
CAV_0031	1	0	0	0	0	0	0	0	0	0	0	0	0	0	0	0	0	1	0.142857143	-50.361923	-6.410146	0.8	43.2	534.7	0	0	0	1	1	1	0	0	0	0	Sul	A	0.795454545	2.159090909	0	0.795454545	3.75	0.395480226	18.8700565	0	0.960451977	20.2259887	0.439974859	16.45505971	0
CAV_0032	0	0	0	1	0	0	0	0	0	0	0	0	0	0	0	0	0	1	0.142857143	-50.324095	-6.426886	0.2	42.3	425.9	0	0	0	1	1	1	1	1	0	0	Sul	A	0	0	0	0	0	0.311085973	0	0	0.197963801	0.509049774	1.547364448	1.258019877	0
CAV_0033	0	0	0	1	0	0	0	0	0	0	0	0	0	0	0	0	0	1	0.142857143	-50.3614	-6.409404	1.5	10.5	534.7	0	0	0	1	1	1	0	0	0	0	Sul	A	0.788288288	8.445945946	0	0.788288288	10.02252252	0.509915014	22.66288952	0	0.934844193	24.10764873	0.452659374	17.31422105	0
CAV_0034	1	0	0	0	0	0	0	0	0	0	0	0	0	0	0	0	0	1	0.142857143	-50.382657	-6.402854	8.55	246	442.9	1	0	0	1	1	1	1	1	0	1	Sul	B	0	0	0	1.022727273	1.022727273	0	0	0	1.412429379	1.412429379	0	0	0.075424261
CAV_0035	0	0	0	0	0	0	0	0	0	1	0	0	0	0	0	0	0	1	0.142857143	-50.385474	-6.40672	2.5	110.9	519.8	0	0	0	1	1	1	0	1	0	0	Sul	B	0	0	0	0.564334086	0.564334086	0	0	0	1.554990105	1.554990105	0	0	0
CAV_0036	1	0	0	1	0	0	0	0	0	0	0	0	0	0	0	0	0	2	0.285714286	-50.369529	-6.409251	1.5	27.6	538.4	0	0	0	1	0	1	1	1	0	0	Sul	A	0	0	0	1.934015927	1.934015927	0	2.09039548	0	1.468926554	3.559322034	0.100527771	6.33324956	0
CAV_0038	0	0	0	1	0	0	0	0	0	0	0	0	0	0	0	0	0	1	0.142857143	-50.371043	-6.413269	0.1	28	556.3	0	0	0	1	0	1	1	1	0	0	Sul	A	0	0	0	2.386363636	2.386363636	0	0	0	1.780163888	1.780163888	0.087928652	1.658083155	0
CAV_0040	1	0	0	1	0	0	0	0	0	1	0	0	0	0	0	0	0	3	0.428571429	-50.363896	-6.415929	0.8	66	556.3	0	0	1	1	1	1	1	0	0	0	Sul	A	0	0	0	0	0	0	0	0	0.90548953	0.90548953	0.201080809	6.849315068	0
CAV_0041	1	1	0	1	0	0	0	0	0	1	0	0	0	0	0	0	0	4	0.571428571	-50.364321	-6.415848	4	94.8	556.3	1	0	1	0	0	1	1	1	0	0	Sul	A	0	0	0	0	0	0	0	0	0.763574661	0.763574661	0.201080809	6.434585899	0
N4E_001	1	1	0	0	0	0	0	0	0	1	0	0	0	0	0	0	0	3	0.428571429	-50.161339	-6.040655	7.2	238	149.8	0	1	0	1	1	1	0	1	0	0	Norte	B	2.265005663	46.65911665	0	2.944507361	53.6806342	3.200226565	55.36675163	0	3.398470688	63.35315775	1.950421543	47.72870266	0
N4E_002	1	1	0	0	0	0	0	0	0	0	0	0	0	0	0	0	0	2	0.285714286	-50.161113	-6.040664	5.8	173	149.8	0	1	0	1	1	1	1	0	0	0	Norte	B	2.375565611	44.79638009	0	3.054298643	52.0361991	3.225806452	54.83870968	0	3.480475382	62.76174307	1.936132763	47.79984913	0
N4E_003	0	0	0	0	0	0	0	0	0	1	0	0	0	0	0	0	0	1	0.142857143	-50.160987	-6.040682	2	84	149.8	0	0	0	1	1	1	1	1	0	0	Norte	A	2.364864865	44.48198198	0	3.040540541	51.8018018	3.254102999	54.38596491	0	3.621958121	62.42218449	1.938082054	47.82280393	0
N4E_005	0	1	0	0	0	0	0	0	0	0	0	0	0	0	0	0	0	1	0.142857143	-50.160735	-6.039886	6	166	149.8	0	0	0	1	1	1	0	1	0	0	Norte	B	2.372881356	39.5480226	0	3.389830508	48.13559322	3.226719502	50.60854798	0	3.6229833	58.61873762	1.851152248	45.409898	0
N4E_006	1	1	0	0	0	0	0	0	0	0	0	0	0	0	0	0	0	2	0.285714286	-50.16041	-6.039713	5.6	100	149.8	0	0	0	1	1	1	0	1	0	0	Norte	A	2.380952381	37.52834467	0	3.741496599	46.48526077	3.224893918	49.22206506	0	3.705799151	57.25601132	1.847429936	44.91642579	0
N4E_007	0	0	0	0	0	0	0	0	0	1	0	0	0	0	0	0	0	1	0.142857143	-50.16032	-6.039577	7	32	149.8	0	1	0	1	0	1	0	0	0	0	Norte	A	2.386363636	36.13636364	0	4.204545455	45.56818182	3.253182461	48.40169731	0	3.705799151	56.46393211	1.810865191	44.51710262	0
N4E_008	0	1	0	0	0	0	0	0	0	1	0	0	0	0	0	0	0	2	0.285714286	-50.16032	-6.039505	9.6	672	149.8	0	0	0	1	1	1	1	1	0	0	Norte	C	2.383654938	36.0953462	0	4.313280363	45.62996595	3.244920993	48.08126411	0	3.668171558	56.09480813	1.822523881	44.31875314	0
N4E_010	1	0	0	1	0	0	0	0	0	1	0	0	0	0	0	0	0	3	0.428571429	-50.161025	-6.039316	5.6	348	149.8	0	1	0	1	1	1	1	1	0	0	Norte	B	2.031602709	39.72911964	0	3.611738149	47.40406321	3.060357042	49.24907906	0	2.918673845	56.53159535	1.811548622	43.59038873	0
N4E_011	1	1	0	1	0	0	0	0	0	1	0	0	0	0	0	0	0	4	0.571428571	-50.16098	-6.039235	6	195	149.8	0	0	0	1	1	1	1	1	0	0	Norte	B	2.043132804	38.93303065	0	3.859250851	46.76503973	3.028587603	48.82536088	0	2.915369374	56.07132748	1.811776548	43.31907398	0
N4E_012	1	1	0	1	0	0	0	0	0	0	0	0	0	0	0	0	0	3	0.428571429	-50.160701	-6.038266	6	54	149.8	0	1	0	1	1	1	0	0	0	0	Norte	A	1.242937853	35.14124294	0	5.536723164	43.16384181	2.944507361	43.54473386	0	3.029445074	50.79275198	1.787287602	40.41535557	0
N4E_013	1	0	0	0	0	0	0	0	0	1	0	0	0	0	0	0	0	2	0.285714286	-50.160863	-6.038619	2.4	290	149.8	0	1	0	1	1	1	1	1	1	0	Norte	B	1.472253681	36.80634202	0	5.096262741	44.84711212	2.972819932	45.72480181	0	2.88788222	52.88788222	1.81200453	41.46218699	0
N4E_014	1	1	0	1	0	0	0	0	0	1	0	0	0	0	0	0	0	4	0.571428571	-50.160737	-6.038547	11	277	149.8	0	1	0	1	1	1	1	1	0	0	Norte	B	1.470588235	35.85972851	0	5.542986425	44.3438914	2.942840973	44.99151104	0	2.942840973	52.15053763	1.825966503	41.19128573	0
N4E_015	1	1	0	1	0	0	0	0	0	1	0	0	0	0	0	0	0	4	0.571428571	-50.160216	-6.03642	6	238	124.6	0	1	0	1	1	1	1	1	0	0	Norte	B	1.363636364	29.09090909	0	5.909090909	37.38636364	2.887064817	33.17294084	0	4.10416077	41.06991226	1.675485009	35.44973545	0
N4E_016	1	1	0	1	0	0	0	0	0	0	0	0	0	0	0	0	0	3	0.428571429	-50.160697	-6.035309	3.2	102	124.6	0	1	0	1	1	1	0	0	0	0	Norte	B	2.708803612	27.53950339	0	5.869074492	36.90744921	2.690455961	27.04616256	0	4.24808836	35.00424809	1.623662681	32.75015733	0
N4E_018	1	1	0	1	0	0	0	0	0	0	0	0	0	0	0	0	0	3	0.428571429	-50.160733	-6.034983	3	54	124.6	0	1	1	1	1	1	0	0	0	0	Norte	A	3.054298643	26.01809955	0	5.769230769	35.52036199	2.549575071	25.32577904	0	4.419263456	33.28611898	1.6222334	31.87877264	0
N4E_019	0	0	0	0	0	0	0	0	0	1	0	0	0	0	0	0	0	1	0.142857143	-50.160752	-6.034793	2.8	180	124.6	0	0	0	1	0	1	1	1	0	0	Norte	B	3.068181818	25.11363636	0	5.568181818	34.20454545	2.48728095	24.50537027	0	4.465799887	32.39118146	1.625708885	31.3673598	0
N4E_020	0	1	0	1	0	0	0	0	0	1	0	0	0	0	0	0	0	3	0.428571429	-50.160238	-6.034286	12.2	110	124.6	0	1	0	1	1	1	1	1	0	0	Norte	B	2.146892655	20	0	5.988700565	28.58757062	2.151146335	21.82281347	0	5.208038494	30.00283046	1.662468514	30.03778338	0
N4E_021	1	0	0	1	0	0	0	0	0	0	0	0	0	0	0	0	0	2	0.285714286	-50.160545	-6.034268	6.6	164	124.6	0	1	0	1	0	1	1	1	0	0	Norte	B	2.595936795	21.55756208	0	5.417607223	29.79683973	2.209631728	21.6713881	0	4.759206799	29.40509915	1.636249213	30.0566394	0
N4E_022	1	1	0	1	0	0	0	0	0	1	0	0	0	0	0	0	0	4	0.571428571	-50.168171	-6.034235	12.4	715	178.5	0	1	0	1	1	1	1	1	0	0	Norte	C	2.593010147	29.65050733	0	4.058624577	42.27733935	1.642594166	36.7884452	0	5.947323704	48.25828377	1.245596376	31.42929039	0
N4E_023	1	1	0	0	0	0	0	0	0	0	0	0	0	0	0	0	0	2	0.285714286	-50.169066	-6.0341	5.6	216	178.5	0	1	0	1	1	1	1	1	0	0	Norte	B	1.925254813	27.5198188	0	3.963759909	41.67610419	1.697792869	36.92699491	0	6.281833616	48.98132428	1.157523905	31.39154504	0
N4E_024	1	1	0	0	0	0	0	0	0	0	0	0	0	0	0	0	0	2	0.285714286	-50.169012	-6.03401	3.2	64	178.5	0	0	0	1	1	1	1	1	0	0	Norte	A	2.036199095	26.58371041	0	3.959276018	40.49773756	1.700680272	36.33786848	0	6.264172336	48.38435374	1.144942124	30.95118269	0
N4E_026	1	1	0	0	0	0	0	0	0	1	0	0	0	0	0	0	0	3	0.428571429	-50.167831	-6.03768	18	556.8	178.5	1	1	0	1	1	1	1	1	0	0	Norte	C	3.287981859	64.28571429	0	0	75.96371882	1.782682513	51.78268251	0	3.395585739	60.89417091	1.609050911	45.58139535	0
N4E_027	1	1	0	0	0	0	0	0	0	0	0	0	0	0	0	0	0	2	0.285714286	-50.166831	-6.03788	3.5	22	178.5	0	1	0	1	0	1	0	0	0	0	Norte	A	3.745743473	66.96935301	0	0	76.50397276	1.896405321	50.97650722	0	2.264364563	58.9583923	1.632550546	45.5732764	0
N4E_028	1	1	0	0	0	0	0	0	0	1	0	0	0	0	0	0	0	3	0.428571429	-50.167533	-6.037553	2.5	81	178.5	0	1	0	1	1	1	1	1	0	0	Norte	A	3.50678733	63.91402715	0	0.113122172	75.22624434	1.783187093	50.94820266	0	3.028587603	59.63770167	1.623254058	44.78419529	0
N4E_029	1	0	0	0	0	0	0	0	0	0	0	0	0	0	0	0	0	1	0.142857143	-50.161438	-6.040963	1	9	149.8	0	1	0	1	1	1	0	1	0	0	Norte	A	2.254791432	48.8162345	0	2.81848929	55.69334837	3.227633069	56.76670442	0	3.425821065	64.77916195	1.98792149	48.72924006	0
N4E_031	0	1	0	0	0	0	0	0	0	0	0	0	0	0	0	0	0	1	0.142857143	-50.161348	-6.040529	5.7	40	149.8	0	1	0	1	0	0	1	0	0	0	Norte	A	2.151755379	46.09286523	0	3.057757644	53.11438279	3.198414945	54.85423153	0	3.396546844	62.86442117	1.949440322	47.33995724	0
N4E_032	1	1	0	0	0	0	0	0	0	0	0	0	0	0	0	0	0	2	0.285714286	-50.161195	-6.040103	5.7	34	149.8	0	1	1	1	0	1	0	0	0	0	Norte	A	2.159090909	42.95454545	0	3.181818182	50.45454545	3.108222662	52.64198926	0	3.306018649	60.44080249	1.885132588	46.1354782	0
N4E_033	1	1	0	0	0	0	0	0	0	1	0	0	0	0	0	0	0	3	0.428571429	-50.160463	-6.040591	33	728.1	149.8	0	0	0	1	1	1	1	1	0	0	Norte	C	2.593010147	41.71364149	0	3.156708005	50.05636979	3.42776204	52.57790368	0	3.796033994	60.87818697	1.924044266	47.51006036	0
N4E_034	1	0	0	0	0	0	0	0	0	1	0	0	0	0	0	0	0	2	0.285714286	-50.160708	-6.040076	1.9	14.6	149.8	0	1	0	1	1	1	0	0	0	0	Norte	A	2.491506229	39.97734994	0	3.397508494	48.69762174	3.225806452	51.2450481	0	3.76344086	59.36615733	1.887504719	45.94186485	0
N4E_035	1	1	0	0	0	0	0	0	0	0	0	0	0	0	0	0	0	2	0.285714286	-50.160899	-6.038882	3.7	57.4	149.8	0	1	0	1	1	1	0	1	0	0	Norte	A	1.587301587	37.75510204	0	4.648526077	45.69160998	2.971137521	47.08545557	0	2.829654782	54.18788908	1.824128821	42.26946786	0
N4E_038	1	0	0	0	0	0	0	0	0	0	0	0	0	0	0	0	0	1	0.142857143	-50.160742	-6.035001	1.4	35.6	124.6	0	1	0	1	0	0	1	1	0	0	Norte	A	3.054298643	26.13122172	0	5.769230769	35.63348416	2.551020408	25.45351474	0	4.421768707	33.44671202	1.622437429	31.94566721	0
N4E_039	0	1	0	0	0	0	0	0	0	1	0	0	0	0	0	0	0	2	0.285714286	-50.16117	-6.033256	3.6	82.1	124.6	0	1	0	1	1	1	1	1	0	0	Norte	A	2.84738041	20.61503417	0	3.530751708	26.99316629	1.977959876	17.77338231	0	4.577564284	24.66798531	1.534205231	26.92404427	0
N4E_040	1	1	0	1	0	0	0	0	0	0	0	0	0	0	0	0	0	3	0.428571429	-50.162434	-6.033584	3	13.4	124.6	0	1	0	1	1	0	0	0	0	0	Norte	A	3.189066059	28.01822323	0	2.733485194	33.94077449	1.92036148	20.78508896	0	3.89720418	27.98644451	1.49760886	27.81273597	0
N4E_042	1	0	0	0	0	0	0	0	0	0	0	0	0	0	0	0	0	1	0.142857143	-50.164196	-6.033749	2.1	26.1	178.5	0	1	0	1	1	1	0	0	0	0	Norte	A	3.163841808	35.36723164	0	2.146892655	40.6779661	1.472670632	25.74341546	0	3.285188332	33.13508921	1.472438963	29.10898565	0
N4E_043	0	0	0	1	0	0	0	0	0	0	0	0	0	0	0	0	0	1	0.142857143	-50.164415	-6.032347	1.6	16.3	178.5	0	1	1	1	1	1	0	0	0	0	Norte	A	2.934537246	22.57336343	0	3.273137698	28.78103837	1.416831964	20.37404364	0	3.627089827	27.65655993	1.421383648	24.31446541	0
N4E_044	1	1	0	0	0	0	0	0	0	0	0	0	0	0	0	0	0	2	0.285714286	-50.164298	-6.032284	1.1	39.7	178.5	0	1	1	1	1	1	0	1	0	0	Norte	A	2.947845805	21.6553288	0	3.06122449	27.66439909	1.386923295	20.01132182	0	3.566374186	27.11576564	1.4343231	24.11927529	0
N4E_045	0	1	0	1	0	0	0	0	0	0	0	0	0	0	0	0	0	2	0.285714286	-50.161574	-6.040791	3	106	149.8	0	1	0	1	1	1	0	1	0	0	Norte	B	2.031602709	49.3227991	0	2.821670429	55.86907449	3.174603175	56.60430839	0	3.344671202	64.59750567	1.949685535	48.1509434	0
N4E_046	0	0	0	1	0	0	0	0	0	0	0	0	0	0	0	0	0	1	0.142857143	-50.160485	-6.038085	2.5	14	124.6	0	1	0	1	1	1	0	1	0	0	Norte	A	1.351351351	33.22072072	0	5.630630631	41.44144144	2.946175637	42.3796034	0	3.116147309	49.60339943	1.761227827	39.96729148	0
N4E_047	1	0	0	0	0	0	0	0	0	0	0	0	0	0	0	0	0	1	0.142857143	-50.160422	-6.037995	0.75	19	124.6	0	0	0	1	1	1	0	1	0	0	Norte	A	1.357466063	32.46606335	0	5.542986425	40.61085973	2.973661852	41.77286888	0	3.200226565	49.07958086	1.749307828	39.71809716	0
N4E_048	1	0	0	0	0	0	0	0	0	0	0	0	0	0	0	0	0	1	0.142857143	-50.160557	-6.037995	1.8	23	124.6	0	1	0	1	1	1	0	1	0	0	Norte	A	1.247165533	33.21995465	0	5.442176871	41.15646259	2.973661852	41.94279241	0	3.115264798	49.27782498	1.761671071	39.67534919	0
N4E_049	1	0	0	0	0	0	0	0	0	0	0	0	0	0	0	0	0	1	0.142857143	-50.160314	-6.03756	1.2	9.8	124.6	0	1	0	1	1	1	0	0	0	0	Norte	A	1.359003398	30.69082673	0	5.43601359	38.61834655	2.97029703	39.54738331	0	3.394625177	46.98727016	1.735194266	38.45089903	0
N4E_050	0	0	0	1	0	0	0	0	0	0	0	0	0	0	0	0	0	1	0.142857143	-50.160271	-6.036312	1.7	9.4	124.6	0	1	0	1	1	1	0	0	0	0	Norte	A	1.472253681	29.5583239	0	5.889014723	37.93884485	2.830455703	32.57854515	0	4.10416077	40.447212	1.673587517	35.25858815	0
N4E_051	1	0	0	1	0	0	0	0	0	1	0	0	0	0	0	0	0	3	0.428571429	-50.16097	-6.039913	1.6	33	149.8	0	1	0	1	1	1	0	1	0	0	Norte	A	2.257336343	40.85778781	0	3.386004515	49.09706546	3.114382786	51.50056625	0	3.397508494	59.25821065	1.862806797	45.52548773	0
N4E_052	1	1	0	1	0	0	0	0	0	0	0	0	0	0	0	0	0	3	0.428571429	-50.160563	-6.034404	2.6	15	124.6	0	1	1	1	1	1	1	0	0	0	Norte	A	2.622576967	22.57696693	0	5.473204105	30.90079818	2.2592488	22.36656312	0	4.71618187	30.13273087	1.647384306	30.44517103	0
N4E_053	0	1	0	0	0	0	0	0	0	0	0	0	0	0	0	0	0	1	0.142857143	-50.167701	-6.034532	0.7	15	178.5	0	0	0	1	1	1	0	0	0	0	Norte	A	2.821670429	33.74717833	0	3.16027088	45.3724605	1.643525078	37.68773024	0	5.582317937	48.73901955	1.447633434	32.37663646	0
N4E_054	0	0	0	1	0	0	0	0	0	0	0	0	0	0	0	0	0	1	0.142857143	-50.169211	-6.033892	2.9	18	178.5	0	1	0	1	1	0	0	0	0	0	Norte	A	1.478953356	25.59726962	0	4.09556314	39.24914676	1.696352841	35.70822731	0	6.41786825	47.92196777	1.105944451	30.71509363	0
N4E_056	1	1	0	1	0	0	0	0	0	0	0	0	0	0	0	0	0	3	0.428571429	-50.161848	-6.03313	2	45	124.6	0	0	0	1	1	1	0	0	0	0	Norte	A	3.16027088	22.79909707	0	2.821670429	28.78103837	1.839796207	18.25643929	0	4.10416077	24.79479196	1.497797357	26.30585274	0
N4E_057	1	1	0	1	0	0	0	0	0	1	0	0	0	0	0	0	0	4	0.571428571	-50.163981	-6.032374	6.1	71.2	178.5	0	1	0	1	1	1	1	0	0	0	Norte	A	2.954545455	22.61363636	0	2.613636364	28.18181818	1.357466063	19.3438914	0	3.535067873	26.27262443	1.423532376	24.50239355	0
N4E_059	1	1	0	1	0	0	0	0	0	0	0	0	0	0	0	0	0	3	0.428571429	-50.168013	-6.03702	5.1	33.7	178.5	0	1	0	1	1	1	0	1	0	0	Norte	A	3.607666291	57.04622322	0	0.67643743	70.46223224	1.699716714	49.12181303	0	4.560906516	59.32011331	1.547364448	43.08718078	0
N4E_060	1	0	0	1	0	0	0	0	0	0	0	0	0	0	0	0	0	2	0.285714286	-50.168284	-6.036939	7	95	178.5	0	1	0	1	1	1	1	0	0	0	Norte	A	3.393665158	55.76923077	0	0.678733032	69.68325792	1.781674208	48.95361991	0	4.864253394	59.61538462	1.460957179	42.82115869	0
N4E_061	1	1	0	1	0	0	0	0	0	1	0	0	0	0	0	0	0	4	0.571428571	-50.167883	-6.039481	1	112	229.2	0	1	0	1	1	1	1	1	0	0	Norte	B	2.27014756	79.00113507	0	0	87.85471056	2.007350862	60.89906701	0	0.876448968	67.65620582	1.621214025	52.24330778	0
N4E_062	1	1	0	1	0	0	0	0	0	1	0	0	0	0	0	0	0	4	0.571428571	-50.153859	-6.033923	3.5	156.5	163.9	0	1	0	1	1	1	1	0	0	0	Norte	B	1.359003398	7.134767837	0	18.34654587	26.8403171	1.92253322	23.32485157	0	13.54255018	39.77947413	1.899371069	26.57861635	0
N4E_063	1	1	0	0	0	0	0	0	0	0	0	0	0	0	0	0	0	2	0.285714286	-50.154618	-6.03406	4	59	163.9	0	1	0	1	1	1	0	0	0	0	Norte	A	1.809954751	5.882352941	0	16.62895928	24.88687783	1.697792869	23.03338993	0	11.96943973	37.6344086	1.911709219	27.5814363	0
N4E_064	1	0	0	0	0	0	0	0	0	0	0	0	0	0	0	0	0	1	0.142857143	-50.151404	-6.032382	3	69	163.9	0	1	1	1	1	1	0	0	0	0	Norte	A	0.338983051	14.01129944	0	29.71751412	44.29378531	1.783691959	21.85730464	0	20.8380521	45.24348811	1.975588272	21.14005285	0
N4E_065	1	1	0	0	0	0	0	0	0	0	0	0	0	0	0	0	0	2	0.285714286	-50.151656	-6.033142	1.3	41	163.9	0	1	0	1	1	1	0	0	0	0	Norte	A	0.451977401	16.15819209	0	26.44067797	43.05084746	1.755379388	23.89580974	0	19.42242356	45.8380521	2.101686383	21.97331991	0
N4E_066	0	0	0	1	0	0	0	0	0	0	0	0	0	0	0	0	0	1	0.142857143	-50.15127	-6.031468	10.7	102	163.9	0	0	0	1	1	1	0	0	0	0	Norte	B	0.339366516	8.597285068	0	34.2760181	43.5520362	1.868100764	18.99235777	0	22.04924993	43.44749505	1.736504341	20.20888386	0
N4E_067	1	0	0	0	0	0	0	0	0	0	0	0	0	0	0	0	0	1	0.142857143	-50.15107	-6.032336	6.5	145.5	163.9	0	1	0	1	1	1	0	1	0	0	Norte	B	0.338983051	15.70621469	0	30.96045198	47.34463277	1.784197111	22.65647125	0	21.38204475	46.53072784	1.85138539	20.90680101	0
N4E_068	1	1	0	0	0	0	0	0	0	0	0	0	0	0	0	0	0	2	0.285714286	-50.151097	-6.032119	4	662	163.9	0	1	1	1	0	0	1	1	0	0	Norte	C	0.338600451	14.22121896	0	32.05417607	46.95259594	1.783691959	21.74405436	0	21.63080408	45.8380521	1.824128821	20.79506856	0
N4E_069	1	1	0	1	0	0	0	0	0	0	0	0	0	0	0	0	0	3	0.428571429	-50.153067	-6.032194	1.5	99	163.9	0	1	0	1	0	1	1	0	0	0	Norte	A	0.340909091	2.159090909	0	25.68181818	28.18181818	1.752402487	17.15658564	0	18.40022612	38.07235726	1.973849635	22.11465929	0
N4E_070	1	1	0	1	0	0	0	0	0	0	0	0	0	0	0	0	0	3	0.428571429	-50.153283	-6.032493	9.5	547.5	163.9	0	1	0	1	1	1	1	1	0	0	Norte	C	0.342075257	2.736602052	0	23.48916762	26.56784493	1.806888763	18.23828346	0	17.53246753	38.33992095	2.011819439	22.90959386	0
N4E_071	1	1	0	1	0	0	0	0	0	0	0	0	0	0	0	0	0	3	0.428571429	-50.153861	-6.03272	6	93.5	163.9	0	1	1	1	1	1	0	1	0	0	Norte	A	0.227272727	2.272727273	0	20.56818182	23.06818182	1.8089316	18.51328434	0	15.88468061	36.99830413	2.023884349	24.01005657	0
N4E_072	1	1	0	1	0	0	0	0	0	1	0	0	0	0	0	0	0	4	0.571428571	-50.154006	-6.032684	7.5	561	163.9	0	1	1	1	1	1	1	1	0	0	Norte	C	0.225988701	1.468926554	0	20	21.69491525	1.8125177	18.04021524	0	15.57632399	36.22203342	2.026941961	24.18481682	0
N4E_073	1	1	0	1	0	0	0	0	0	1	0	0	0	0	0	0	0	4	0.571428571	-50.154141	-6.032784	6.5	207	163.9	0	1	0	1	1	1	1	1	0	0	Norte	B	0.227014756	1.475595914	0	19.52326901	21.22587968	1.895868704	18.30786644	0	14.99717035	36.02150538	2.021597187	24.49773983	0
N4E_074	1	1	0	1	0	0	0	0	0	1	0	0	0	0	0	0	0	4	0.571428571	-50.156164	-6.033447	2	347	124.6	0	1	0	1	1	1	1	0	0	0	Norte	B	0.681818182	1.477272727	0	11.81818182	14.54545455	1.867043847	18.33097595	0	10.38189533	31.28712871	1.952632905	26.17787856	0
N4E_075	1	1	0	1	0	0	0	0	0	0	0	0	0	0	0	0	0	3	0.428571429	-50.150736	-6.031557	2.5	82	163.9	0	0	0	1	1	1	1	1	0	0	Norte	A	0.337837838	12.72522523	0	35.13513514	48.98648649	1.840317101	20.58323896	0	22.76330691	45.66817667	1.686170882	19.93204983	0
N4E_076	1	1	0	1	0	0	0	0	0	0	0	0	0	0	0	0	0	3	0.428571429	-50.151221	-6.033494	3	132	163.9	0	1	0	1	1	1	0	1	0	0	Norte	B	0.452488688	21.83257919	0	25.56561086	47.9638009	1.699716714	26.34560907	0	19.23512748	48.04532578	2.075993961	21.87971817	0
N4E_077	1	1	0	1	0	0	0	0	0	0	0	0	0	0	0	0	0	3	0.428571429	-50.15124	-6.033078	4.1	120.5	163.9	0	1	0	1	1	1	1	1	0	0	Norte	B	0.455062571	19.11262799	0	27.64505119	47.32650739	1.724137931	24.84454494	0	20.03957038	47.37139627	2.036711089	21.5614785	0
N4E_078	1	1	0	1	0	0	0	0	0	0	0	0	0	0	0	0	0	3	0.428571429	-50.151574	-6.033133	4	43.5	163.9	0	1	0	1	1	1	0	0	0	0	Norte	A	0.451467269	16.93002257	0	26.52370203	43.90519187	1.726089417	24.19354839	0	19.55291454	46.23655914	2.102215509	21.87814703	0
N4E_079	1	1	0	1	0	0	0	0	0	0	0	0	0	0	0	0	0	3	0.428571429	-50.151791	-6.033332	3.5	212	163.9	0	1	0	1	1	1	1	1	0	0	Norte	B	0.455062571	15.58589306	0	25.93856655	41.97952218	1.751412429	24.26553672	0	18.81355932	45.59322034	2.149591452	22.31301069	0
N4E_080	1	1	0	1	0	0	0	0	0	0	0	0	0	0	0	0	0	3	0.428571429	-50.151601	-6.033259	3.5	53.5	163.9	0	1	0	1	1	1	1	0	0	0	Norte	A	0.451977401	16.94915254	0	26.32768362	43.72881356	1.728534996	24.39784642	0	19.26891471	46.16038538	2.10142192	22.02088839	0
N4E_082	1	1	0	1	0	0	0	0	0	1	0	0	0	0	0	0	0	4	0.571428571	-50.156327	-6.033411	1.3	36	124.6	0	1	0	1	0	1	0	0	0	0	Norte	A	0.564971751	1.468926554	0	11.29943503	13.89830508	1.898554831	17.79540946	0	10.25786342	30.6602437	1.975588272	26.17339877	0
N4E_083	1	0	0	1	0	0	0	0	0	0	0	0	0	0	0	0	0	2	0.285714286	-50.156616	-6.033376	2.5	57	124.6	0	1	0	1	1	1	0	0	0	0	Norte	A	0.56753689	1.021566402	0	11.01021566	13.16685585	1.923620934	17.14285714	0	9.985855728	29.75954738	2.011566507	26.06235856	0
N4E_084	1	1	0	1	0	0	0	0	0	0	0	0	0	0	0	0	0	3	0.428571429	-50.154058	-6.033896	2	32	163.9	0	0	0	1	1	1	0	0	0	0	Norte	A	1.360544218	7.029478458	0	18.25396825	26.64399093	1.981879955	22.93318233	0	13.10872027	39.01472254	1.900088084	26.76481691	0
N4E_085	1	1	0	1	0	0	0	0	0	1	0	0	0	0	0	0	0	4	0.571428571	-50.157491	-6.034462	2.8	85.5	124.6	0	1	0	1	0	1	1	0	0	0	Norte	A	1.581920904	6.214689266	0	9.378531073	18.1920904	2.266288952	20.59490085	0	8.328611898	32.06798867	1.937838178	29.24373978	0
N4E_086	0	1	0	1	0	0	0	0	0	0	0	0	0	0	0	0	0	2	0.285714286	-50.160778	-6.035264	1.7	41	124.6	0	1	0	1	0	1	1	0	0	0	Norte	A	3.043968433	27.62119504	0	5.862457723	37.3167982	2.662135372	26.84791844	0	4.276408949	34.86264514	1.622845641	32.6204554	0
N4E_087	1	1	0	1	0	0	0	0	0	0	0	0	0	0	0	0	0	3	0.428571429	-50.150563	-6.032914	1.5	15.5	163.9	0	1	0	1	1	1	0	0	0	0	Norte	A	0.337837838	22.97297297	0	30.29279279	53.94144144	1.726089417	25.86304471	0	21.22241087	49.57555178	1.912671448	20.91355228	0
N4E_088	1	1	0	1	0	0	0	0	0	0	0	0	0	0	0	0	0	3	0.428571429	-50.151142	-6.032137	3.5	87.5	163.9	0	1	1	1	1	1	1	0	0	0	Norte	A	0.340136054	14.05895692	0	31.74603175	46.48526077	1.784197111	21.77853299	0	21.58028887	45.82271311	1.823899371	20.81761006	0
N4E_089	1	0	0	1	0	0	0	0	0	1	0	0	0	0	0	0	0	3	0.428571429	-50.152161	-6.033387	3.5	130	163.9	0	1	0	1	1	1	0	0	0	0	Norte	B	0.451467269	12.86681716	0	25.05643341	38.37471783	1.699235344	23.42112716	0	18.01189465	43.89691306	2.177470107	22.88231592	0
N4E_090	1	0	0	0	0	0	0	0	0	0	0	0	0	0	0	0	0	1	0.142857143	-50.151528	-6.03401	2.5	48	163.9	0	1	1	1	1	1	0	1	0	0	Norte	A	0.338218715	20.96956032	0	22.77339346	44.08117249	1.670914755	27.21608609	0	17.84197111	47.52194846	2.114537445	23.03335431	0
N4E_091	1	0	0	0	0	0	0	0	0	0	0	0	0	0	0	0	0	1	0.142857143	-50.154383	-6.033906	7	44	163.9	0	1	0	1	1	1	0	0	0	0	Norte	A	1.365187713	5.802047782	0	18.20250284	25.59726962	1.894260673	22.53322024	0	12.52473848	37.94175855	1.923076923	27.09904475	0
N4E_092	1	0	0	1	0	0	0	0	0	0	0	0	0	0	0	0	0	2	0.285714286	-50.159027	-6.039982	4.5	500	149.8	1	1	0	1	1	1	1	1	0	0	Norte	B	4.772727273	32.5	0	4.772727273	45.11363636	3.251342946	46.73452078	0	4.410517388	55.30110263	1.786388225	45.01195119	0
N4E_093	1	1	0	1	0	0	0	0	0	0	0	0	0	0	0	0	0	3	0.428571429	-50.158964	-6.039892	3.5	150	149.8	0	0	0	1	1	1	1	0	0	1	Norte	B	5.090497738	30.99547511	0	5.090497738	44.23076923	3.259637188	46.14512472	0	4.450113379	54.76190476	1.7868378	44.77161193	0
N4E_094	1	0	0	0	0	0	0	0	0	0	0	0	0	0	0	0	0	1	0.142857143	-50.158855	-6.040064	0.9	20	149.8	0	0	0	1	1	1	0	0	0	0	Norte	A	5.079006772	32.16704289	0	4.740406321	45.3724605	3.090445138	46.52679331	0	4.423022399	54.94754749	1.810865191	45.02012072	0
N4E_095	1	0	0	1	0	0	0	0	0	0	0	0	0	0	0	0	0	2	0.285714286	-50.159262	-6.040236	7.6	363	149.8	0	0	0	1	1	1	1	1	0	0	Norte	B	3.75	35.90909091	0	3.863636364	46.36363636	3.50877193	48.07583475	0	4.187889078	56.67798529	1.822752986	45.84538026	0
N4WS_0001	1	0	0	0	0	0	0	0	0	0	0	0	0	0	0	0	0	1	0.142857143	-50.192605	-6.063262	4.4	73.7	552	0	0	0	1	0	1	0	0	0	0	Norte	A	1.020408163	46.59863946	0	18.82086168	66.4399093	3.25594564	52.20838052	0	11.80634202	67.27066818	2.679245283	51.78616352	0
N4WS_0002	1	0	0	0	0	0	0	0	0	0	0	0	0	0	0	0	0	1	0.142857143	-50.194868	-6.073098	6.4	108.8	541.3	0	1	0	1	0	1	0	0	0	1	Norte	B	4.740406321	18.96162528	0	9.706546275	33.40857788	5.242278266	27.45820346	0	8.359308586	41.05979031	3.862606945	34.93960745	0
N4WS_0003	0	0	0	1	0	0	0	0	0	1	0	0	0	0	0	0	0	2	0.285714286	-50.195184	-6.072999	6.3	100.4	541.3	0	1	0	1	0	1	0	1	0	0	Norte	B	4.298642534	16.96832579	0	10.18099548	31.4479638	5.263157895	25.3254103	0	8.517260894	39.10582909	3.682755153	33.94922071	0
N4WS_0004	1	1	0	1	0	0	0	0	0	1	0	0	0	0	0	0	0	4	0.571428571	-50.195654	-6.072927	7	199.9	541.3	0	1	0	1	1	1	1	1	0	0	Norte	B	4.303510759	13.81653454	0	11.09852775	29.21857305	5.263157895	22.26938314	0	8.57385399	36.10639502	3.5283777	32.40833752	0
N4WS_0005	1	0	0	0	0	0	0	0	0	0	0	0	0	0	0	0	0	1	0.142857143	-50.194766	-6.074635	2.1	21.2	541.3	0	0	0	1	0	1	0	0	0	0	Norte	A	2.587176603	26.54668166	0	6.299212598	35.43307087	4.837340877	31.5417256	0	6.478076379	42.85714286	4.167715941	33.87056157	0
N4WS_0006	1	1	0	1	0	0	0	0	0	0	0	0	0	0	0	0	0	3	0.428571429	-50.19385	-6.077085	8	352.8	541.3	0	1	0	1	1	1	0	1	0	1	Norte	B	1.809954751	45.24886878	0	3.50678733	50.56561086	4.163126593	40.97989238	0	4.106485415	49.24950439	5.386357916	34.6086081	0
N4WS_0007	1	1	0	1	0	0	0	0	0	0	0	0	0	0	0	0	0	3	0.428571429	-50.195141	-6.08985	5.3	79.6	451.9	0	1	0	1	1	1	1	1	0	0	Norte	A	3.754266212	39.81797497	0	0.910125142	44.48236633	2.288135593	37.90960452	0	1.073446328	41.27118644	3.884349466	31.80389692	0
N4WS_0008	1	0	0	1	0	0	0	0	0	0	0	0	0	0	0	0	0	2	0.285714286	-50.195105	-6.089778	9.2	454.1	451.9	1	1	0	1	1	1	1	1	0	1	Norte	B	3.833145434	40.02254791	0	0.901916573	44.75760992	2.323604421	38.05610655	0	1.076792292	41.45650326	3.911457678	31.92051314	0
N4WS_0010	0	0	0	1	0	0	0	0	0	0	0	0	0	0	0	0	0	1	0.142857143	-50.195457	-6.090005	10.8	451	451.9	0	1	0	1	1	1	1	1	0	0	Norte	B	3.619909502	35.74660633	0	0.904977376	40.27149321	2.29266912	36.25813756	0	1.075573167	39.62637985	3.674342519	31.25707814	0
N4WS_0011	1	0	0	0	0	0	0	0	0	0	0	0	0	0	0	0	0	1	0.142857143	-50.19425	-6.06947	3.4	122	552	0	1	0	1	1	1	1	0	0	0	Norte	B	6.349206349	9.070294785	0	21.88208617	37.3015873	4.835972851	29.46832579	0	10.12443439	44.42873303	3.206337231	40.58845719	0
N4WS_0012	1	0	0	0	0	0	0	0	0	0	0	0	0	0	0	0	0	1	0.142857143	-50.196422	-6.067076	3.2	44.2	552	0	1	0	1	1	1	0	1	0	0	Norte	A	8.371040724	1.696832579	0	30.20361991	40.27149321	4.075856213	20.23775828	0	11.4633456	35.77696009	2.967060598	32.85139552	0
N4WS_0013	1	1	0	1	0	0	0	0	0	1	0	0	0	0	0	0	0	4	0.571428571	-50.190151	-6.066804	4.4	194	552	0	1	0	1	1	1	1	1	0	0	Norte	B	4.06779661	43.95480226	0	11.41242938	59.43502825	4.362606232	56.68555241	0	9.235127479	70.28328612	3.321172475	57.45376777	0
N4WS_0014	1	0	0	0	0	0	0	0	0	1	0	0	0	0	0	0	0	2	0.285714286	-50.189494	-6.065356	1.6	59	552	0	1	0	1	1	1	0	1	0	0	Norte	A	2.275312856	59.49943117	0	8.19112628	69.96587031	3.619909502	62.66968326	0	8.371040724	74.66063348	3.029160382	61.38763198	0
N4WS_0015	1	1	0	1	0	0	0	0	0	1	0	0	0	0	0	0	0	4	0.571428571	-50.189826	-6.06684	20.2	1420	552	1	1	0	1	1	1	1	1	0	0	Norte	D	3.945885006	47.91431793	0	9.357384442	61.21758737	4.214992928	58.18953324	0	8.797736917	71.20226308	3.372766172	58.48225522	0
N4WS_0016	1	1	0	1	0	0	0	0	0	0	0	0	0	0	0	0	0	3	0.428571429	-50.19404	-6.07695	6.7	64.4	541.3	0	0	0	1	0	1	1	0	0	0	Norte	A	1.816118048	42.22474461	0	3.745743473	47.78660613	4.186704385	39.57567185	0	4.271570014	48.03394625	5.195783133	34.19929719	0
N4WS_0017	1	0	0	0	0	0	0	0	0	0	0	0	0	0	0	0	0	1	0.142857143	-50.195837	-6.065365	2.2	227	552	0	0	0	1	1	1	1	1	0	0	Norte	B	7.021517554	7.701019253	0	31.71007928	46.43261608	3.904923599	27.221279	0	12.33729485	43.46349745	2.693517936	36.80302077	0
N4WS_0018	1	1	0	0	0	0	0	0	0	0	0	0	0	0	0	0	0	2	0.285714286	-50.194212	-6.076661	7.2	122.4	541.3	0	1	0	1	1	1	0	0	0	0	Norte	B	1.925254813	38.2785957	0	3.963759909	44.16761042	4.048697622	38.22197055	0	4.614949037	46.88561721	4.969803724	33.98339205	0
N4WS_0019	1	1	0	1	0	0	0	0	0	0	0	0	0	0	0	0	0	3	0.428571429	-50.193949	-6.076932	8.8	152	541.3	0	0	0	1	0	1	0	1	0	0	Norte	B	1.700680272	42.85714286	0	3.628117914	48.18594104	4.190260476	40.1189128	0	4.218573046	48.52774632	5.258523085	34.48232482	0
N4WS_0021	1	1	0	1	0	0	0	0	0	0	0	0	0	0	0	0	0	3	0.428571429	-50.190323	-6.066859	8.9	102.3	552	0	0	0	1	1	1	0	0	0	0	Norte	B	4.519774011	41.24293785	0	12.65536723	58.4180791	4.499151104	55.88568195	0	9.309564233	69.69439728	3.30942494	56.73839185	0
N4WS_0023	1	0	0	0	0	0	0	0	0	0	0	0	0	0	0	0	0	1	0.142857143	-50.191963	-6.063388	2.1	74.5	552	0	0	1	1	0	1	0	0	0	0	Norte	A	1.583710407	51.24434389	0	15.15837104	67.98642534	3.171905976	56.13140753	0	11.24327386	70.54658737	2.693856999	54.20443102	0
N4WS_0025	1	1	0	1	0	0	0	0	0	0	0	0	0	0	0	0	0	3	0.428571429	-50.191669	-6.066644	7.7	39.4	552	0	1	0	1	1	1	1	0	0	0	Norte	A	3.850509626	25.4813137	0	20.61155153	49.94337486	4.617563739	49.12181303	0	10.08498584	63.82436261	3.031065275	52.06892215	0
N4WS_0026	0	0	0	1	0	0	0	0	0	0	0	0	0	0	0	0	0	1	0.142857143	-50.190984	-6.065593	3.5	37.1	552	0	0	0	1	1	1	0	0	0	0	Norte	A	3.405221339	41.08967083	0	16.11804767	60.61293984	4.302292669	54.79762242	0	9.595244834	68.69515992	2.906391545	55.80020131	0
N4WS_0027	0	1	0	1	0	0	0	0	0	0	0	0	0	0	0	0	0	2	0.285714286	-50.191427	-6.06554	2.8	18.9	552	0	1	0	1	0	1	0	1	0	0	Norte	A	3.502824859	36.38418079	0	18.4180791	58.30508475	4.219767771	52.78957802	0	9.968847352	66.97819315	2.881590537	54.20913552	0
N4WS_0029	1	1	0	1	0	0	0	0	0	0	0	0	0	0	0	0	0	3	0.428571429	-50.191611	-6.063713	7.9	324.6	552	0	0	0	1	0	1	0	0	0	0	Norte	B	1.934015927	51.08077361	0	14.67576792	67.69055745	3.447301498	57.55863238	0	10.62447019	71.63040407	2.6908085	55.42562555	0
N4WS_0030	1	0	0	1	0	0	0	0	0	0	0	0	0	0	0	0	0	2	0.285714286	-50.19094	-6.06525	7.8	63	552	0	1	0	1	0	1	1	1	0	0	Norte	A	2.954545455	43.75	0	15.68181818	62.38636364	4.128959276	56.25	0	9.502262443	69.88122172	2.859302179	56.30432044	0
N4WS_0031	1	0	0	1	0	0	0	0	0	0	0	0	0	0	0	0	0	2	0.285714286	-50.190621	-6.066841	4.5	13.2	552	0	0	0	1	1	1	0	1	0	0	Norte	A	4.406779661	37.62711864	0	15.14124294	57.17514124	4.616256018	54.4038516	0	9.572359105	68.59246672	3.271674846	55.6813892	0
N4WS_0032	1	0	0	0	0	0	0	0	0	0	0	0	0	0	0	0	0	1	0.142857143	-50.19258	-6.068011	1.4	78.5	552	0	0	0	1	1	1	0	1	0	0	Norte	A	5.862457723	15.55806088	0	22.09695603	43.51747463	4.958911873	41.73986965	0	10.37120997	57.0699915	3.295597484	47.93710692	0
N4WS_0034	1	0	0	1	0	0	0	0	0	0	0	0	0	0	0	0	0	2	0.285714286	-50.190153	-6.065538	4.2	70.7	552	0	1	0	1	0	1	1	0	0	0	Norte	A	2.488687783	50.90497738	0	12.33031674	65.7239819	4.074702886	58.97000566	0	8.856819468	71.90152801	2.971543692	58.77612692	0
N4WS_0035	0	0	0	1	0	0	0	0	0	0	0	0	0	0	0	0	0	1	0.142857143	-50.182271	-6.085281	2.8	13.6	480.5	0	0	0	1	0	1	0	0	0	0	Norte	A	19.50113379	17.12018141	0	0.453514739	37.07482993	26.6836446	35.25749859	0	4.753820034	68.50594228	17.54121052	45.80344784	0
N4WS_0037	0	0	0	1	0	0	0	0	0	1	0	0	0	0	0	0	0	2	0.285714286	-50.182058	-6.112435	2	19.5	349.8	0	0	0	1	0	1	0	0	0	0	Norte	A	0.112866817	14.55981941	0	0.112866817	14.78555305	0.169875425	19.2808607	0	0.36806342	19.81879955	0.591715976	17.09681481	0
N4WS_0041	0	0	0	1	0	0	0	0	0	0	0	0	0	0	0	0	0	1	0.142857143	-50.19494	-6.073342	6.8	32.4	541.3	0	0	0	1	0	1	0	0	0	0	Norte	A	4.058624577	19.61668546	0	8.906426156	32.58173619	5.264647608	27.56863855	0	8.038494198	40.87178036	3.876164108	34.48275862	0
N4WS_0043	0	0	0	1	0	0	0	0	0	0	0	0	0	0	0	0	0	1	0.142857143	-50.194877	-6.07317	2.2	29.1	541.3	0	0	0	1	0	0	0	0	0	0	Norte	A	4.550625711	19.34015927	0	9.215017065	33.10580205	5.230421261	27.56573367	0	8.283856375	41.08001131	3.870319176	34.82030661	0
N4WS_0045	0	0	0	1	0	0	0	0	0	0	0	0	0	0	0	0	0	1	0.142857143	-50.195275	-6.072908	2.5	77	541.3	0	0	0	1	0	0	0	0	0	0	Norte	A	4.627539503	16.25282167	0	10.496614	31.37697517	5.269121813	24.41926346	0	8.640226629	38.3286119	3.646881288	33.76509054	0
N4WS_0047	0	1	0	0	0	0	0	0	0	0	0	0	0	0	0	0	0	1	0.142857143	-50.194512	-6.075666	6.2	41.9	541.3	0	0	0	1	1	1	0	0	0	0	Norte	A	2.497162316	31.10102157	0	5.902383655	39.50056754	4.244482173	35.28579513	0	5.517826825	45.04810413	4.512884978	33.80263985	0
N4WS_0055	0	0	0	0	0	0	0	0	0	1	0	0	0	0	0	0	0	1	0.142857143	-50.196157	-6.080933	5.98	291.5	485	0	1	0	1	1	1	1	1	0	1	Norte	B	2.036199095	22.73755656	0	3.846153846	28.6199095	2.266288952	34.44759207	0	2.294617564	39.00849858	3.785211268	32.30633803	0
N4WS_0056	0	0	0	1	0	0	0	0	0	0	0	0	0	0	0	0	0	1	0.142857143	-50.191511	-6.076268	0.9	68	541.3	0	1	1	1	0	1	1	0	0	0	Norte	A	3.276836158	63.95480226	0	2.146892655	69.37853107	4.100678733	52.8280543	0	4.185520362	61.11425339	6.857933812	41.33635334	0
N4WS_0057	0	0	0	0	0	0	0	0	0	1	0	0	0	0	0	0	0	1	0.142857143	-50.191393	-6.076259	3.23	58	541.3	0	1	0	1	0	1	0	0	0	0	Norte	A	3.397508494	65.45866365	0	1.925254813	70.78142695	4.277620397	53.0878187	0	4.079320113	61.44475921	6.955099987	41.66771475	0
N4WS_0060	1	0	0	0	0	0	0	0	0	0	0	0	0	0	0	0	0	1	0.142857143	-50.190519	-6.098554	1.69	23	417.7	0	1	0	1	0	1	0	0	0	0	Norte	A	4.086265607	68.67196368	0	0	72.75822928	3.079966092	48.57304323	0	0.81944052	52.47244984	6.409450798	35.33995224	0
N4WS_0062	1	0	0	0	0	0	0	0	0	0	0	0	0	0	0	0	0	1	0.142857143	-50.194104	-6.076181	4.17	58	541.3	0	1	0	1	1	1	0	0	0	0	Norte	A	1.931818182	37.38636364	0	4.659090909	43.97727273	3.9536854	39.02852302	0	4.99858797	47.98079639	4.903809883	34.4524079	0
N4WS_0064	1	0	0	0	0	0	0	0	0	0	0	0	0	0	0	0	0	1	0.142857143	-50.195696	-6.081421	12.3	78	485	0	1	0	1	1	1	1	1	0	0	Norte	A	1.242937853	28.58757062	0	3.615819209	33.44632768	2.348613469	38.00226372	0	1.980758347	42.33163554	3.821976364	32.87654011	0
N4WS_0067	1	1	0	0	0	0	0	0	0	1	0	0	0	0	0	0	0	3	0.428571429	-50.19203	-6.073103	12.14	707.5	541.3	1	1	1	1	1	1	1	1	0	0	Norte	C	5.869074492	39.95485327	0	4.853273138	50.6772009	4.814500142	42.82073067	0	7.759841405	55.39507222	5.174367367	44.11431449	0
N4WS_0068	0	0	0	0	0	0	0	0	0	1	0	0	0	0	0	0	0	1	0.142857143	-50.191822	-6.073365	1.1	12	541.3	0	1	0	1	0	1	0	0	0	0	Norte	A	5.549263873	43.601359	0	3.850509626	53.0011325	4.756511891	44.13929785	0	7.304643262	56.200453	5.411527813	44.43745281	0
N4WS_0069	0	1	0	0	0	0	0	0	0	0	0	0	0	0	0	0	0	1	0.142857143	-50.194408	-6.072021	1	20.7	541.3	0	1	0	1	0	1	0	0	0	0	Norte	A	6.313416009	15.33258174	0	13.19052988	34.83652762	5.118778281	27.26244344	0	9.106334842	41.48755656	3.712092614	37.75009438	0
N4WS_0070	1	0	0	0	0	0	0	0	0	0	0	0	0	0	0	0	0	1	0.142857143	-50.195239	-6.096806	1.3	16.7	417.7	0	1	0	1	1	1	0	1	0	0	Norte	A	0.903954802	18.4180791	0	0.11299435	19.43502825	1.81200453	33.86183465	0	0.481313703	36.15515289	3.097846619	29.73177182	0
N4WS_0072	0	0	0	1	0	0	0	0	0	0	0	0	0	0	0	0	0	1	0.142857143	-50.190013	-6.074456	16.86	432.5	541.3	1	1	0	1	0	1	1	1	0	0	Norte	B	6.015891033	69.46651532	0	0	75.48240636	5.884016973	52.89957567	0	6.789250354	65.572843	7.168008048	47.9250503	0
N4WS_0073	1	1	0	1	0	0	0	0	0	1	0	0	0	0	0	0	0	4	0.571428571	-50.194134	-6.07401	3.21	293	541.3	0	1	0	1	0	1	1	1	0	0	Norte	B	3.514739229	27.55102041	0	7.142857143	38.20861678	4.813137033	34.2015855	0	7.361268403	46.37599094	4.339622642	36.42767296	0
N4WS_0075	1	0	0	1	0	0	0	0	0	0	0	0	0	0	0	0	0	2	0.285714286	-50.189706	-6.074664	1.67	102.5	541.3	0	1	0	1	0	1	1	1	0	0	Norte	B	5.869074492	73.0248307	0	0	78.89390519	6.175637394	54.33427762	0	6.57223796	67.08215297	7.457243461	48.40291751	0
N4WS_0076	0	1	0	1	0	0	0	0	0	1	0	0	0	0	0	0	0	3	0.428571429	-50.18882	-6.074753	3.16	63	470.6	0	1	0	1	0	1	1	1	0	0	Norte	A	5.89569161	77.55102041	0	0	83.44671202	6.829130065	57.63672428	0	5.780674412	70.61490507	7.87718636	50.76129357	0
N4WS_0077	0	0	0	1	0	0	0	0	0	0	0	0	0	0	0	0	0	1	0.142857143	-50.188684	-6.07488	1.16	23.5	470.6	0	1	0	0	0	1	0	0	0	0	Norte	A	5.909090909	78.86363636	0	0	84.77272727	6.84582744	58.27439887	0	5.40311174	71.00424328	8.035714286	50.84255533	0
N4WS_0079	1	0	0	1	0	0	0	0	0	0	0	0	0	0	0	0	0	2	0.285714286	-50.191194	-6.076159	3.21	42	541.3	0	1	0	1	0	1	0	1	0	1	Norte	A	3.716216216	66.77927928	0	1.463963964	71.95945946	4.423022399	53.55826481	0	4.026084491	62.0073717	7.055716262	42.39718274	0
N5E_0008	0	0	0	0	0	0	0	0	0	1	0	0	0	0	0	0	0	1	0.142857143	-50.130549	-6.083672	9	157	501.8	0	0	0	NA	NA	NA	NA	NA	NA	NA	Norte	B	3.737259343	69.08267271	0	1.132502831	73.95243488	4.523607577	53.88747526	0	4.042974272	62.45405711	7.239819005	42.7224736	0
N5S_0001	1	0	0	0	0	0	0	0	0	0	0	0	0	0	0	0	0	1	0.142857143	-50.125576	-6.09128	3	27	306.5	0	1	1	1	1	1	0	0	0	0	Norte	A	17.70715096	56.52667423	0	0.908059024	75.14188422	6.416054268	51.01752402	0	1.017524025	58.45110232	4.763101671	38.50697499	0
N5S_0003	1	1	0	0	0	0	0	0	0	0	0	0	0	0	0	0	0	2	0.285714286	-50.13496	-6.105433	1.2	67	478.1	0	1	0	1	1	1	1	0	0	0	Norte	A	14.28571429	70.52154195	0	1.133786848	85.94104308	6.313703284	54.50169875	0	0.70781427	61.52321631	4.982385506	36.78912934	0
N5S_0004	1	1	0	0	0	0	0	0	0	0	0	0	0	0	0	0	0	2	0.285714286	-50.134399	-6.105884	1.3	95	478.1	0	0	0	1	0	1	0	1	0	0	Norte	A	1.809954751	30.76923077	0	3.393665158	35.97285068	2.378929482	28.4905126	0	2.407250071	33.27669216	1.220586385	22.44872279	0
N5S_0006	0	0	0	1	0	0	0	0	0	0	0	0	0	0	0	0	0	1	0.142857143	-50.133767	-6.105928	8	181	478.1	0	1	0	1	1	1	1	0	0	0	Norte	B	1.805869074	29.90970655	0	2.031602709	33.74717833	2.348613469	29.8245614	0	2.178834182	34.35200905	1.270600075	23.13498553	0
N5S_0007	0	1	0	0	0	0	0	0	0	1	0	0	0	0	0	0	0	2	0.285714286	-50.133541	-6.106027	1	155	478.1	0	1	0	1	1	1	1	1	0	0	Norte	B	2.031602709	29.11963883	0	1.805869074	32.95711061	2.349943375	29.95469989	0	2.038505096	34.34314836	1.257545272	23.18913481	0
N5S_0008	1	1	0	1	0	0	0	0	0	1	0	0	0	0	0	0	0	4	0.571428571	-50.132781	-6.106189	7	254	478.1	0	1	1	1	1	1	1	1	0	0	Norte	B	3.615819209	27.34463277	0	1.016949153	31.97740113	2.349278234	30.85196717	0	1.953014435	35.15425984	1.283503209	23.61897571	0
N5S_0009	1	1	0	0	0	0	0	0	0	1	0	0	0	0	0	0	0	3	0.428571429	-50.131724	-6.106359	1	297	478.1	0	1	0	1	1	1	1	1	0	0	Norte	B	4.33295325	26.11174458	0	1.02622577	31.4709236	2.201524132	30.93423652	0	1.38300875	34.5187694	1.269801358	24.264521	0
N5S_0010	1	1	0	1	0	0	0	0	0	1	0	0	0	0	0	0	0	4	0.571428571	-50.131787	-6.106079	2	191	478.1	0	1	0	1	1	1	1	1	0	1	Norte	B	4.416761042	28.99207248	0	1.019252548	34.42808607	2.207755449	31.72940843	0	1.273705067	35.21086895	1.330822348	24.59510358	0
N5S_0011	0	1	0	1	0	0	0	0	0	1	0	0	0	0	0	0	0	3	0.428571429	-50.13009	-6.105334	11	452	263.6	0	0	0	1	1	1	1	1	0	0	Norte	B	4.406779661	32.42937853	0	0	36.83615819	2.151146335	31.30484008	0	0.792527597	34.24851401	1.622437429	26.38661804	0
N5S_0012	0	0	0	1	0	0	0	0	0	0	0	0	0	0	0	0	0	1	0.142857143	-50.125719	-6.1035	8	540	261.9	0	0	1	1	1	1	1	1	0	0	Norte	C	3.95480226	30.73446328	0	0.11299435	34.80225989	1.528013582	35.93661573	0	0.028296548	37.49292586	2.317672251	25.82189193	0
N5S_0013	0	1	0	0	0	0	0	0	0	0	0	0	0	0	0	0	0	1	0.142857143	-50.134192	-6.105694	0.8	68	478.1	0	1	0	1	0	1	0	0	0	0	Norte	A	1.58013544	30.9255079	0	2.595936795	35.10158014	2.379603399	29.5184136	0	2.209631728	34.10764873	1.257703434	22.9656647	0
N5S_0014	1	1	0	1	0	0	0	0	0	1	0	0	0	0	0	0	0	4	0.571428571	-50.133993	-6.105766	8	241	478.1	0	0	0	1	0	1	0	1	0	0	Norte	B	1.477272727	30.79545455	0	2.386363636	34.65909091	2.346621431	29.82753746	0	2.176986146	34.35114504	1.269322609	23.07402287	0
N5S_0017	0	0	0	1	0	0	0	0	0	0	0	0	0	0	0	0	0	1	0.142857143	-50.120078	-6.087933	6	490	154	1	1	1	1	1	1	1	1	0	0	Norte	B	0.790960452	24.97175141	0	0	25.76271186	3.792810643	29.5782621	0	0.679309369	34.05038211	3.058142462	30.35489554	0
N5S_0018	0	1	0	1	0	0	0	0	0	1	0	0	0	0	0	0	0	3	0.428571429	-50.127906	-6.086689	5	63	292.7	0	1	0	1	1	1	1	1	0	0	Norte	A	16.34723788	44.75760992	0	1.240135287	62.34498309	8.701814059	47.67573696	0	3.968253968	60.34580499	4.201257862	51.63522013	0
N5S_0019	0	0	0	0	0	0	0	0	0	1	0	0	0	0	0	0	0	1	0.142857143	-50.127354	-6.087285	2	49	292.7	0	1	0	1	0	1	1	0	0	0	Norte	A	17.42081448	45.58823529	0	0.56561086	63.57466063	8.503401361	47.81746032	0	3.514739229	59.83560091	4.313922777	49.54093825	0
N5S_0020	0	1	0	1	0	0	0	0	0	1	0	0	0	0	0	0	0	3	0.428571429	-50.12691	-6.087772	3	246	292.7	0	1	0	1	1	1	1	1	0	0	Norte	B	17.38636364	46.25	0	0.795454545	64.43181818	8.114221091	48.79841674	0	2.940344925	59.85298275	4.347826087	47.8512189	0
N5S_0021	1	1	0	1	0	0	0	0	0	1	0	0	0	0	0	0	0	4	0.571428571	-50.126367	-6.087989	30	655	292.7	0	0	0	1	1	1	1	1	0	0	Norte	C	17.06484642	49.82935154	0	0.227531286	67.12172924	7.774950523	49.10941476	0	2.261803789	59.14616907	4.310128173	46.15481277	0
N5S_0022	1	1	0	1	0	0	0	0	0	1	0	0	0	0	0	0	0	4	0.571428571	-50.126223	-6.08816	11	169	292.7	0	1	0	1	1	1	0	1	0	0	Norte	B	16.77927928	50.22522523	0	0.337837838	67.34234234	7.66836446	49.26428976	0	2.093944539	59.02659875	4.32922225	45.46941858	0
N5S_0025	1	0	0	0	0	0	0	0	0	1	0	0	0	0	0	0	0	2	0.285714286	-50.127643	-6.087005	4.69	25	292.7	0	1	0	1	0	1	0	0	0	0	Norte	A	17.10079275	44.84711212	0	0.566251416	62.51415629	8.560090703	47.53401361	0	3.826530612	59.92063492	4.266297508	50.62924742	0
N5S_0026	0	1	0	0	0	0	0	0	0	1	0	0	0	0	0	0	0	2	0.285714286	-50.127517	-6.087041	7.41	184.5	292.7	0	1	0	1	0	1	1	1	0	0	Norte	B	17.08144796	45.81447964	0	0.452488688	63.34841629	8.517260894	47.50990379	0	3.735144312	59.762309	4.264687382	50.16983268	0
N5S_0029	1	0	0	0	0	0	0	0	0	0	0	0	0	0	0	0	0	1	0.142857143	-50.119969	-6.088367	1.47	42	159.3	0	1	0	1	0	1	0	1	0	0	Norte	A	0.791855204	25.33936652	0	0	26.13122172	3.851600113	28.77371849	0	0.679694138	33.30501274	3.018108652	30.11820926	0
N5S_0030	0	1	0	0	0	0	0	0	0	1	0	0	0	0	0	0	0	2	0.285714286	-50.119932	-6.088865	12.93	1198	159.3	0	1	0	1	1	1	1	1	0	1	Norte	D	0.794551646	27.01475596	0	0	27.8093076	3.95480226	28.27683616	0	0.677966102	32.90960452	2.991829038	30.06913891	0
N5S_0031	0	1	0	0	0	0	0	0	0	0	0	0	0	0	0	0	0	1	0.142857143	-50.119313	-6.09155	2.21	28	159.3	0	1	0	1	1	1	0	0	0	1	Norte	A	1.133786848	23.69614512	0	0.566893424	25.3968254	3.42291372	26.05374823	0	0.282885431	29.75954738	2.767643729	27.83997987	0
N5S_0032	1	0	0	0	0	0	0	0	0	0	0	0	0	0	0	0	0	1	0.142857143	-50.119347	-6.093061	1.92	98	159.3	0	1	0	1	1	1	1	0	0	1	Norte	A	1.357466063	22.51131222	0	0.56561086	24.43438914	3.228547154	26.81959785	0	0.141602945	30.18974795	2.704062382	26.62558169	0
N5S_0034	1	0	0	0	0	0	0	0	0	0	0	0	0	0	0	0	0	1	0.142857143	-50.135078	-6.10518	5.81	44.5	478.1	0	1	1	1	0	1	0	0	0	0	Norte	A	1.927437642	31.17913832	0	3.401360544	36.50793651	2.407932011	28.98016997	0	2.23796034	33.62606232	1.245596376	22.62204328	0
N5S_0036	1	0	0	0	0	0	0	0	0	0	0	0	0	0	0	0	0	1	0.142857143	-50.131642	-6.106558	1	14	478.1	0	1	0	1	0	1	0	0	0	0	Norte	A	4.06779661	23.95480226	0	1.016949153	29.03954802	2.209631728	30.16997167	0	1.331444759	33.71104816	1.220586385	23.99647666	0
N5S_0037	1	1	0	1	0	0	0	0	0	1	0	0	0	0	0	0	0	4	0.571428571	-50.132925	-6.106388	16	884	478.1	0	1	0	1	1	1	1	1	0	0	Norte	C	2.947845805	26.19047619	0	1.020408163	30.15873016	2.375565611	29.89253394	0	2.036199095	34.30429864	1.244656776	23.20844858	0
N5S_0039	1	1	0	0	0	0	0	0	0	0	0	0	0	0	0	0	0	2	0.285714286	-50.133522	-6.10648	1.4	19	478.1	0	1	0	1	0	1	0	0	0	0	Norte	A	1.696832579	27.0361991	0	1.470588235	30.20361991	2.405887348	28.30455703	0	2.490801019	33.2012454	1.220893644	22.56765261	0
N5S_0042	0	1	0	0	0	0	0	0	0	0	0	0	0	0	0	0	0	1	0.142857143	-50.134353	-6.106246	0.5	42	478.1	0	0	0	1	1	1	0	0	0	0	Norte	A	1.240135287	27.73393461	0	2.593010147	31.56708005	2.378929482	27.21608609	0	2.662135372	32.25715095	1.195570098	21.96073496	0
N5S_0043	0	1	0	1	0	0	0	0	0	0	0	0	0	0	0	0	0	2	0.285714286	-50.133829	-6.106372	0.4	43	478.1	0	0	0	1	0	1	0	1	0	0	Norte	A	1.355932203	27.45762712	0	2.033898305	30.84745763	2.380952381	28.06122449	0	2.636054422	33.07823129	1.206939904	22.3786774	0
N5S_0044	1	0	0	0	0	0	0	0	0	0	0	0	0	0	0	0	0	1	0.142857143	-50.134036	-6.107105	2.2	155	478.1	0	1	1	1	1	1	1	0	0	0	Norte	B	0.566893424	24.26303855	0	1.814058957	26.64399093	2.407250071	24.92211838	0	2.718776551	30.048145	1.169958485	21.09699333	0
N5S_0051	0	0	0	1	0	0	0	0	0	0	0	0	0	0	0	0	0	1	0.142857143	-50.133682	-6.107764	1.6	55	478.1	0	1	0	1	1	1	0	0	0	0	Norte	A	0.56753689	19.18274688	0	1.021566402	20.77185017	2.40180842	23.39643967	0	2.853913535	28.65216163	1.182241228	20.45025783	0
N5S_0052	1	1	0	1	0	0	0	0	0	1	0	0	0	0	0	0	0	4	0.571428571	-50.13332	-6.108189	2	435	478.1	0	0	0	1	1	1	1	1	0	0	Norte	B	0.566251416	14.83578709	0	1.019252548	16.42129105	2.18006795	22.65005663	0	2.774631937	27.60475651	1.170252926	20.25921731	0
N5S_0054	0	1	0	0	0	0	0	0	0	0	0	0	0	0	0	0	0	1	0.142857143	-50.133456	-6.108035	1.4	18	478.1	0	0	0	1	1	1	0	0	0	0	Norte	A	0.564971751	16.49717514	0	1.016949153	18.07909605	2.319660537	22.85714286	0	2.772277228	27.94908062	1.18149824	20.2991453	0
N5S_0055	0	1	0	1	0	0	0	0	0	0	0	0	0	0	0	0	0	2	0.285714286	-50.132913	-6.108315	7	183	478.1	0	1	1	1	1	1	1	1	0	0	Norte	B	0.56561086	12.55656109	0	1.018099548	14.14027149	2.09453722	22.89838664	0	2.745542032	27.73846589	1.169664193	20.29933342	0
N5S_0056	1	1	0	0	0	0	0	0	0	0	0	0	0	0	0	0	0	2	0.285714286	-50.13295	-6.108188	1	22	478.1	0	0	0	1	1	1	0	0	0	0	Norte	A	0.566251416	13.47678369	0	1.019252548	15.06228766	2.18006795	23.27293318	0	2.746319366	28.1993205	1.170400201	20.51346589	0
N5S_0057	1	0	0	0	0	0	0	0	0	0	0	0	0	0	0	0	0	1	0.142857143	-50.132939	-6.108894	1	192	478.1	0	1	1	1	0	1	1	0	0	1	Norte	B	0.338600451	9.14221219	0	1.015801354	10.496614	1.78470255	21.21813031	0	2.747875354	25.75070822	1.157669561	19.55454889	0
N5S_0058	1	0	0	0	0	0	0	0	0	0	0	0	0	0	0	0	0	1	0.142857143	-50.132976	-6.108568	1.4	6.3	478.1	0	0	0	1	0	1	0	0	0	0	Norte	A	0.450958286	11.16121759	0	1.014656144	12.62683202	1.926891471	22.13091527	0	2.74865401	26.80646075	1.157087159	19.95975349	0
N5S_0059	1	0	0	0	0	0	0	0	0	0	0	0	0	0	0	0	0	1	0.142857143	-50.132895	-6.108514	2	87	478.1	0	1	0	1	0	1	0	1	0	0	Norte	A	0.566893424	10.99773243	0	1.020408163	12.58503401	1.949703306	22.32269003	0	2.740887256	27.01328059	1.155778894	20.07537688	0
N5S_0060	1	0	0	0	0	0	0	0	0	0	0	0	0	0	0	0	0	1	0.142857143	-50.132334	-6.109218	1.6	23	478.1	0	1	0	1	0	1	0	0	0	0	Norte	A	0.339750849	4.983012458	0	1.019252548	6.342015855	1.697792869	20.8262592	0	2.6032824	25.12733447	1.144798088	19.51188829	0
N5S_0062	1	1	0	1	0	0	0	0	0	0	0	0	0	0	0	0	0	3	0.428571429	-50.135421	-6.105343	2.2	32	478.1	0	1	1	1	0	1	0	0	0	0	Norte	A	1.805869074	30.13544018	0	3.611738149	35.5530474	2.407932011	27.56373938	0	2.407932011	32.3796034	1.195118883	22.00276764	0
N5S_0063_64_65	1	1	0	1	0	0	0	0	0	1	0	0	0	0	0	0	0	4	0.571428571	-50.135776	-6.103824	13.6	666	473.5	1	1	0	1	1	1	1	1	0	1	Norte	C	2.840909091	30.79545455	0	4.090909091	37.72727273	2.322946176	30.08498584	0	1.699716714	34.10764873	1.48427673	23.27044025	0
N5S_0066	0	1	0	0	0	0	0	0	0	0	0	0	0	0	0	0	0	1	0.142857143	-50.135795	-6.10358	1.6	32	473.5	0	0	0	1	0	1	0	1	0	0	Norte	A	2.947845805	30.6122449	0	4.081632653	37.64172336	2.320316921	30.39049236	0	1.641199774	34.35200905	1.559356137	23.44064386	0
N5S_0069	0	0	0	1	0	0	0	0	0	0	0	0	0	0	0	0	0	1	0.142857143	-50.1356	-6.101237	0.5	18	473.5	0	0	1	1	1	1	0	0	0	0	Norte	A	4.199772985	35.86833144	0	1.70261067	41.7707151	2.259887006	33.38983051	0	1.525423729	37.17514124	2.313301484	25.58461152	0
N5S_0070	1	1	0	0	0	0	0	0	0	0	0	0	0	0	0	0	0	2	0.285714286	-50.134785	-6.101887	0.4	113	473.5	0	1	0	1	1	1	0	1	0	0	Norte	B	4.401805869	44.69525959	0	1.918735892	51.01580135	2.265005663	35.50396376	0	1.528878822	39.29784824	2.251006036	25.6916499	0
N5S_0071	1	0	0	0	0	0	0	0	0	0	0	0	0	0	0	0	0	1	0.142857143	-50.135536	-6.101101	1.6	19	473.5	0	1	1	1	0	1	0	0	0	0	Norte	A	4.176072235	36.34311512	0	1.58013544	42.0993228	2.266931142	33.66392746	0	1.530178521	37.46103712	2.427367627	25.84580556	0
N5S_0072	1	0	0	1	0	0	0	0	0	0	0	0	0	0	0	0	0	2	0.285714286	-50.135374	-6.10111	2	72	473.5	0	1	1	1	1	1	0	0	0	0	Norte	A	4.18079096	38.6440678	0	1.581920904	44.40677966	2.264364563	34.33342768	0	1.500141523	38.09793377	2.490566038	25.98742138	0
N5S_0073	1	0	0	1	0	0	0	0	0	0	0	0	0	0	0	0	0	2	0.285714286	-50.13513	-6.100784	0.6	40	473.5	0	1	1	1	1	1	1	0	0	0	Norte	A	4.288939052	42.21218962	0	1.467268623	47.96839729	2.263083451	35.44554455	0	1.4427157	39.15134371	2.808210553	26.64651807	0
N5S_0074	1	1	0	1	0	0	0	0	0	1	0	0	0	0	0	0	0	4	0.571428571	-50.135094	-6.100838	2.2	148	473.5	0	1	1	1	1	1	1	1	0	0	Norte	B	4.293785311	42.71186441	0	1.468926554	48.47457627	2.266931142	35.59081893	0	1.445168603	39.30291867	2.793858545	26.57941102	0
N5S_0075	1	1	0	0	0	0	0	0	0	1	0	0	0	0	0	0	0	3	0.428571429	-50.133991	-6.100954	3	88	473.5	0	1	0	1	0	1	0	0	0	0	Norte	A	4.209328783	58.47554039	0	0.227531286	62.91240046	2.259887006	39.37853107	0	1.327683616	42.96610169	2.993710692	27.16981132	0
N5S_0076	1	0	0	1	0	0	0	0	0	0	0	0	0	0	0	0	0	2	0.285714286	-50.133728	-6.09085	0.6	26	534.1	0	1	0	1	0	1	0	0	0	0	Norte	A	4.18079096	14.91525424	0	2.259887006	21.3559322	9.111488398	35.85172609	0	5.121675156	50.08488964	4.806240564	52.06341218	0
N5S_0077	1	0	0	0	0	0	0	0	0	0	0	0	0	0	0	0	0	1	0.142857143	-50.139007	-6.101007	0.3	21	474.4	0	0	0	1	0	1	0	0	0	0	Norte	A	1.360544218	0.566893424	0	2.721088435	4.648526077	1.471420487	21.56196944	0	1.669496321	24.70288625	1.558572147	22.42332831	0
N5S_0079	0	1	0	1	0	0	0	0	0	0	0	0	0	0	0	0	0	2	0.285714286	-50.137305	-6.102678	1.4	57	473.5	0	1	1	1	1	1	1	0	0	0	Norte	A	2.708803612	17.38148984	0	4.288939052	24.37923251	2.350608893	27.30104786	0	1.642594166	31.29425092	1.561123001	22.4726174	0
N5S_0080	0	0	0	1	0	0	0	0	0	0	0	0	0	0	0	0	0	1	0.142857143	-50.137387	-6.102623	0.2	18	473.5	0	1	1	1	0	1	0	0	0	0	Norte	A	2.721088435	15.87301587	0	4.308390023	22.90249433	2.291371994	27.12871287	0	1.640735502	31.06082037	1.545614476	22.37999497	0
N5S_0082	1	0	0	1	0	0	0	0	0	0	0	0	0	0	0	0	0	2	0.285714286	-50.136912	-6.105499	2.6	29	478.1	0	1	1	1	1	1	1	1	0	0	Norte	A	0.909090909	28.18181818	0	5.227272727	34.31818182	2.401129944	23.84180791	0	2.457627119	28.70056497	1.169076053	19.82401006	0
N5S_0083	1	0	0	1	0	0	0	0	0	0	0	0	0	0	0	0	0	2	0.285714286	-50.126748	-6.087383	1.8	32	292.7	0	1	0	1	0	1	1	1	0	0	Norte	A	16.45997745	50.28184893	0	0.112739572	66.85456595	8.010189641	48.40079253	0	2.971978489	59.38296066	4.254247955	47.70295784	0
N5S_0084	1	1	0	0	0	0	0	0	0	1	0	0	0	0	0	0	0	3	0.428571429	-50.126658	-6.086985	7.8	484.6	292.7	0	0	0	1	0	1	1	1	0	0	Norte	B	15.22727273	53.52272727	0	0.113636364	68.86363636	7.996609212	47.89488556	0	3.051709522	58.94320429	4.210658622	47.66214178	0
N5SM1_001	1	1	0	0	0	0	0	0	0	0	0	0	0	0	0	0	0	2	0.285714286	-50.135047	-6.113338	3.04	42	383.5	0	1	1	1	1	1	0	0	0	0	Norte	A	0.340522134	12.48581158	0	1.929625426	14.75595914	0.39536854	13.69669585	0	2.34397063	16.43603502	0.929531466	12.96319558	0
N5SM1_002	1	0	0	0	0	0	0	0	0	0	0	0	0	0	0	0	0	1	0.142857143	-50.135174	-6.11276	1.5	10.5	478.1	0	1	1	1	1	1	0	0	0	0	Norte	A	0.338983051	15.36723164	0	2.033898305	17.74011299	0.368167658	13.90540923	0	2.832058907	17.1056358	1.081488934	13.35513078	0
N5SM1_003	0	0	0	1	0	0	0	0	0	0	0	0	0	0	0	0	0	1	0.142857143	-50.135247	-6.112416	1.24	20	478.1	0	1	1	1	1	1	0	0	0	0	Norte	A	0.339366516	16.96832579	0	2.036199095	19.3438914	0.424328147	14.0311174	0	2.772277228	17.22772277	1.144222306	13.61750283	0
N5SM1_004	1	0	0	0	0	0	0	0	0	0	0	0	0	0	0	0	0	1	0.142857143	-50.135501	-6.112019	3.82	9	478.1	0	1	1	1	1	1	0	0	0	0	Norte	A	0.342075257	20.52451539	0	2.166476625	23.03306727	0.42360915	14.17678622	0	2.73933917	17.33973454	1.206939904	13.89238119	0
N5SM1_005	1	0	0	0	0	0	0	0	0	0	0	0	0	0	0	0	0	1	0.142857143	-50.135574	-6.111802	7.79	149	478.1	0	1	1	1	1	1	0	0	0	0	Norte	B	0.340909091	21.81818182	0	2.159090909	24.31818182	0.452105114	14.38259395	0	2.712630687	17.54732975	1.207243461	13.98390342	0
N5SM1_006	0	1	0	0	0	0	0	0	0	0	0	0	0	0	0	0	0	1	0.142857143	-50.132937	-6.110278	6.25	64	478.1	0	1	1	1	1	1	0	0	0	0	Norte	A	0.112739572	3.945885006	0	0.67643743	4.735062007	1.500991221	17.84197111	0	2.690455961	22.0334183	1.144798088	17.85130205	0
N5SM1_007	1	0	0	1	0	0	0	0	0	0	0	0	0	0	0	0	0	2	0.285714286	-50.133473	-6.108578	2.92	38	478.1	0	1	1	1	1	1	0	0	0	0	Norte	A	0.338983051	14.01129944	0	1.016949153	15.36723164	2.009623549	21.31333145	0	2.717237475	26.04019247	1.169664193	19.56986543	0
N5SM1_008	1	1	0	0	0	0	0	0	0	0	0	0	0	0	0	0	0	2	0.285714286	-50.134349	-6.108887	7.02	483	478.1	0	0	0	0	1	1	1	1	0	0	Norte	B	0.225988701	18.75706215	0	1.016949153	20	1.868100764	19.78488537	0	2.745542032	24.39852816	1.17143217	18.54137801	0
N5SM1_009	1	0	0	0	0	0	0	0	0	0	0	0	0	0	0	0	0	1	0.142857143	-50.133818	-6.107457	2.01	80	478.1	0	0	1	1	1	1	0	1	0	0	Norte	A	0.564334086	21.89616253	0	1.128668172	23.58916479	2.408614338	24.1711533	0	2.805327288	29.38509493	1.169076053	20.80452546	0
N5SM1_010	1	0	0	0	0	0	0	0	0	0	0	0	0	0	0	0	0	1	0.142857143	-50.133909	-6.10733	4.17	16	478.1	0	1	1	1	1	1	0	0	0	0	Norte	A	0.56561086	22.9638009	0	1.131221719	24.66063348	2.407250071	24.27074483	0	2.775417729	29.45341263	1.169958485	20.88312995	0
N5SM1_012	0	0	0	1	0	0	0	0	0	0	0	0	0	0	0	0	0	1	0.142857143	-50.134226	-6.106987	3.67	58.5	478.1	0	1	1	1	1	1	0	0	0	0	Norte	A	1.015801354	25.28216704	0	2.144469526	28.44243792	2.408614338	24.93624256	0	2.635307453	29.98016435	1.169958485	21.02151214	0
N5SM1_013	1	1	0	1	0	0	0	0	0	0	0	0	0	0	0	0	0	3	0.428571429	-50.13532	-6.106573	8.99	89.5	478.1	0	1	1	1	1	1	1	0	0	0	Norte	A	0.910125142	29.57906712	0	3.526734926	34.01592719	2.372881356	24.12429379	0	2.627118644	29.12429379	1.180904523	20.42713568	0
N5SM1_014	1	1	0	1	0	0	0	0	0	0	0	0	0	0	0	0	0	3	0.428571429	-50.135472	-6.107315	2.85	37	478.1	0	1	1	1	1	1	0	0	0	0	Norte	A	0.451467269	30.58690745	0	3.498871332	34.53724605	2.376237624	21.8387553	0	2.630834512	26.84582744	1.170547514	19.26998112	0
N5SM1_016	1	0	0	0	0	0	0	0	0	0	0	0	0	0	0	0	0	1	0.142857143	-50.135519	-6.106284	0.88	26	478.1	0	1	1	1	1	1	0	0	0	0	Norte	A	1.019252548	30.01132503	0	3.62400906	34.65458664	2.376237624	24.5261669	0	2.630834512	29.53323904	1.181646763	20.57825267	0
N5SM1_018	0	1	0	1	0	0	0	0	0	0	0	0	0	0	0	0	0	2	0.285714286	-50.137807	-6.1056	3.51	26.5	478.1	0	1	1	1	1	1	0	0	0	0	Norte	A	0.453514739	25.62358277	0	5.66893424	31.74603175	2.095723591	21.46700651	0	2.463891249	26.02662135	1.182687469	18.25616507	0
N5SM1_020	0	1	0	1	0	0	0	0	0	0	0	0	0	0	0	0	0	2	0.285714286	-50.135736	-6.106103	12.94	141	478.1	0	1	0	0	1	1	0	0	0	0	Norte	B	1.019252548	29.78482446	0	3.850509626	34.65458664	2.378929482	24.72387426	0	2.577173605	29.67997734	1.182687469	20.62154001	0
N5SM1_021	1	1	0	1	0	0	0	0	0	0	0	0	0	0	0	0	0	3	0.428571429	-50.138114	-6.105763	24.77	738	478.1	0	0	0	1	1	1	1	1	0	1	Norte	C	0.451977401	24.97175141	0	5.649717514	31.07344633	1.896942242	20.49830125	0	2.463193658	24.85843715	1.181795323	17.46291174	0
N5SM1_022	0	0	0	1	0	0	0	0	0	0	0	0	0	0	0	0	0	1	0.142857143	-50.134638	-6.109412	4.82	30	478.1	0	1	1	1	1	1	0	1	0	0	Norte	A	0.11299435	20	0	1.016949153	21.1299435	1.697312588	18.38755304	0	2.715700141	22.80056577	1.183730009	17.73076439	0
N5SM1_023	0	1	0	1	0	0	0	0	0	0	0	0	0	0	0	0	0	2	0.285714286	-50.137209	-6.106097	3.12	43.5	478.1	0	1	1	1	1	1	0	1	0	0	Norte	A	0.455062571	29.12400455	0	5.574516496	35.15358362	2.346621431	21.68504382	0	2.544529262	26.57619452	1.168635336	18.54737371	0
N5SM1_025	1	0	0	1	0	0	0	0	0	0	0	0	0	0	0	0	0	2	0.285714286	-50.135323	-6.11001	1.82	23.5	478.1	0	1	1	1	1	1	0	0	0	0	Norte	A	0.226244344	25.33936652	0	2.036199095	27.60180995	1.302747097	16.70914755	0	2.718776551	20.7306712	1.169958485	16.40457919	0
N5SM1_026	1	1	0	1	0	0	0	0	0	0	0	0	0	0	0	0	0	3	0.428571429	-50.136713	-6.105951	4.57	213.5	478.1	0	1	0	1	1	1	1	0	0	0	Norte	B	0.564334086	29.79683973	0	5.191873589	35.5530474	2.379603399	23.11614731	0	2.521246459	28.01699717	1.170105687	19.57725214	0
N5SM1_027	1	1	0	0	0	0	0	0	0	0	0	0	0	0	0	0	0	2	0.285714286	-50.135306	-6.109576	2.42	207	478.1	0	1	1	1	1	1	1	0	0	0	Norte	B	0.22675737	25.73696145	0	1.587301587	27.55102041	1.555869873	17.42574257	0	2.715700141	21.69731259	1.179718876	16.89257028	0
N5SM1_028	1	1	0	0	0	0	0	0	0	0	0	0	0	0	0	0	0	2	0.285714286	-50.135108	-6.108961	12.64	469	478.1	0	0	0	1	1	1	1	1	0	1	Norte	B	0.112866817	24.83069977	0	1.015801354	25.95936795	1.753889675	18.84016973	0	2.772277228	23.36633663	1.169958485	17.73808026	0
N5SM1_030	1	1	0	0	0	0	0	0	0	0	0	0	0	0	0	0	0	2	0.285714286	-50.138963	-6.105801	2.9	81	479.3	0	1	1	1	1	1	1	0	0	0	Norte	A	0.564334086	21.78329571	0	5.756207675	28.10383747	1.556750637	18.36965751	0	2.434191905	22.36060006	1.169517103	15.9582495	0
N5SM1_031	1	1	0	0	0	0	0	0	0	0	0	0	0	0	0	0	0	2	0.285714286	-50.138457	-6.105438	14.81	706	478.1	0	0	0	1	1	1	1	1	0	1	Norte	C	0.566251416	22.65005663	0	5.889014723	29.10532276	1.784197111	20.24922118	0	2.407250071	24.44066837	1.18283629	17.26437649	0
N5SM1_032	0	1	0	0	0	0	0	0	0	0	0	0	0	0	0	0	0	1	0.142857143	-50.138467	-6.105266	5.54	190.5	478.1	0	1	1	1	1	1	0	0	0	0	Norte	B	0.455062571	21.84300341	0	5.915813424	28.21387941	1.780163888	20.57078271	0	2.345295281	24.69624188	1.182092555	17.47987928	0
N5SM1_033	1	0	0	0	0	0	0	0	0	0	0	0	0	0	0	0	0	1	0.142857143	-50.138801	-6.10543	2.96	35.5	478.1	0	1	1	1	1	1	0	0	0	0	Norte	A	0.563697858	21.30777903	0	5.862457723	27.73393461	1.614273577	19.48456528	0	2.378929482	23.47776834	1.182241228	16.7023016	0
N5SM1_035	0	1	0	0	0	0	0	0	0	0	0	0	0	0	0	0	0	1	0.142857143	-50.136558	-6.106385	5.74	75	478.1	0	1	1	1	1	1	0	0	0	0	Norte	A	0.452488688	31.10859729	0	5.316742081	36.87782805	2.348613469	22.35427278	0	2.631578947	27.3344652	1.169958485	19.14706252	0
N5SM1_036	1	1	0	0	0	0	0	0	0	0	0	0	0	0	0	0	0	2	0.285714286	-50.137064	-6.106332	11.2	500.5	478.1	0	0	1	1	1	1	0	0	0	0	Norte	C	0.450958286	30.10146561	0	5.636978579	36.18940248	2.35260771	21.42857143	0	2.579365079	26.36054422	1.169517103	18.5110664	0
N5SM1_037	1	1	0	0	0	0	0	0	0	0	0	0	0	0	0	0	0	2	0.285714286	-50.136152	-6.106357	4.85	111	478.1	0	1	1	1	1	1	0	1	0	0	Norte	B	0.683371298	31.20728929	0	3.986332574	35.87699317	2.344632768	23.16384181	0	2.627118644	28.13559322	1.169370049	19.69068276	0
N5SM1_038	1	0	0	0	0	0	0	0	0	0	0	0	0	0	0	0	0	1	0.142857143	-50.137055	-6.106503	3.16	47	478.1	0	0	1	1	1	0	0	0	0	0	Norte	A	0.451467269	30.81264108	0	5.643340858	36.90744921	2.348613469	21.10922467	0	2.631578947	26.08941709	1.158544264	18.25966503	0
N5SM1_039	1	1	0	0	0	0	0	0	0	0	0	0	0	0	0	0	0	2	0.285714286	-50.135917	-6.106402	1.13	38	478.1	0	1	1	1	1	1	0	0	0	0	Norte	A	0.793650794	30.95238095	0	3.854875283	35.60090703	2.378255946	23.49943375	0	2.633069083	28.51075878	1.182538684	19.96477544	0
N5SM1_043	1	0	0	0	0	0	0	0	0	0	0	0	0	0	0	0	0	1	0.142857143	-50.135671	-6.107252	1.05	22.5	478.1	0	1	1	1	1	1	0	0	0	0	Norte	A	0.451467269	31.48984199	0	3.498871332	35.44018059	2.347949081	21.61244696	0	2.630834512	26.59123055	1.158544264	19.20413046	0
N5SM1_044	0	1	0	0	0	0	0	0	0	0	0	0	0	0	0	0	0	1	0.142857143	-50.135456	-6.106139	2.35	37	478.1	0	1	1	1	1	1	0	0	0	0	Norte	A	1.132502831	29.33182333	0	3.62400906	34.08833522	2.380277699	25.16293568	0	2.578634174	30.12184755	1.18298515	20.9035993	0
N5SM2_005	1	1	0	0	0	0	0	0	0	0	0	0	0	0	0	0	0	2	0.285714286	-50.135657	-6.140859	2.73	48.5	127.7	0	0	0	1	1	1	0	1	0	0	Norte	A	0.564971751	0	0	0.903954802	1.468926554	1.075573167	0	0	1.953014435	3.028587603	1.308505284	0.301962758	0
N5SM2_006	0	1	0	0	0	0	0	0	0	0	0	0	0	0	0	0	0	1	0.142857143	-50.135892	-6.141023	17.2	258.8	127.7	0	1	1	1	1	1	0	1	0	0	Norte	B	0.566251416	0	0	0.906002265	1.472253681	1.217095952	0	0	2.037928106	3.255024059	1.333668848	0.201308505	0
N5SM2_007	0	0	0	1	0	0	0	0	0	0	0	0	0	0	0	0	0	1	0.142857143	-50.136407	-6.140734	3.3	51	127.7	0	1	0	1	1	1	0	0	0	0	Norte	A	0.564971751	0	0	0.903954802	1.468926554	1.189127973	0	0	1.755379388	2.944507361	1.358661467	0.314504969	0
N5SM2_008	1	0	0	0	0	0	0	0	0	0	0	0	0	0	0	0	0	1	0.142857143	-50.135974	-6.140697	17.5	440	127.7	1	0	0	1	1	1	0	1	0	0	Norte	B	0.56561086	0	0	0.904977376	1.470588235	1.103877724	0	0	1.726577979	2.830455703	1.322251606	0.340007556	0
N5SM2_010	0	0	0	1	0	0	0	0	0	0	0	0	0	0	0	0	0	1	0.142857143	-50.131875	-6.121496	4.32	40.5	383.5	0	1	0	1	1	1	0	0	0	0	Norte	A	0.680272109	25.96371882	0	5.328798186	31.97278912	0.424568356	10.41607699	0	2.632323804	13.47296915	0.264150943	6.503144654	0
N5SM2_013	1	0	0	0	0	0	0	0	0	0	0	0	0	0	0	0	0	1	0.142857143	-50.136222	-6.137821	3.68	67	122.4	0	1	0	1	1	1	1	0	0	0	Norte	A	1.355932203	0	0	1.468926554	2.824858757	0.59490085	0	0	1.388101983	1.983002833	1.006669183	1.874921354	0
N5SM2_015	1	0	0	1	0	0	0	0	0	0	0	0	0	0	0	0	0	2	0.285714286	-50.133502	-6.138106	9.92	310.5	122.4	0	0	0	1	1	1	1	1	0	0	Norte	B	1.019252548	0	0	2.718006795	3.737259343	0.509770603	0	0	1.21778533	1.727555933	0.880613914	1.748647629	0
N5SM2_016	1	1	0	1	0	0	0	0	0	0	0	0	0	0	0	0	0	3	0.428571429	-50.133113	-6.138124	12.9	484.5	122.4	0	0	0	1	1	1	1	0	0	0	Norte	B	0.681044268	0	0	1.929625426	2.610669694	0.508618254	0	0	1.215032495	1.723650749	0.816788138	1.708972104	0
N5SM2_018	0	1	0	0	0	0	0	0	0	0	0	0	0	0	0	0	0	1	0.142857143	-50.13389	-6.138432	6.82	95	127.7	0	0	0	1	1	0	0	0	0	0	Norte	A	0.682593857	0	0	2.844141069	3.526734926	0.536723164	0	0	1.242937853	1.779661017	0.92988188	1.558180447	0
N5SM2_021	1	1	0	1	0	0	0	0	0	0	0	0	0	0	0	0	0	3	0.428571429	-50.131043	-6.132856	17.2	1043	122.4	0	1	0	1	1	1	0	0	0	0	Norte	D	0.680272109	0	0	3.401360544	4.081632653	0.62305296	3.93656188	0	1.699235344	6.258850184	0.427780574	4.290387519	0
N5SM2_022	0	1	0	1	0	0	0	0	0	0	0	0	0	0	0	0	0	2	0.285714286	-50.135277	-6.135414	5.96	188.5	122.4	0	0	0	1	1	1	0	0	0	0	Norte	B	1.363636364	0	0	1.25	2.613636364	0.564971751	1.666666667	0	1.412429379	3.644067797	0.653594771	3.406234289	0
N5SM2_024	1	1	0	1	0	0	0	0	0	0	0	0	0	0	0	0	0	3	0.428571429	-50.135078	-6.135413	3.04	136.5	122.4	0	0	0	0	0	0	0	0	0	0	Norte	B	1.363636364	0	0	1.590909091	2.954545455	0.565450947	1.696352841	0	1.413627368	3.675431156	0.641025641	3.418803419	0
N5SM2_025	1	0	0	1	0	0	0	0	0	0	0	0	0	0	0	0	0	2	0.285714286	-50.134987	-6.135757	1.36	23.5	122.4	0	1	1	1	1	1	0	0	0	0	Norte	A	1.365187713	0	0	1.592718999	2.957906712	0.565291125	1.384963256	0	1.3566987	3.306953081	0.678477196	3.20392009	0
N5SM2_026	1	1	0	1	0	0	0	0	0	0	0	0	0	0	0	0	0	3	0.428571429	-50.135069	-6.135775	7.68	277.5	122.4	0	1	0	1	1	1	0	0	0	0	Norte	B	1.360544218	0	0	1.473922902	2.83446712	0.565770863	1.357850071	0	1.357850071	3.281471004	0.678647732	3.179590298	0
N5SM2_027	1	1	0	1	0	0	0	0	0	0	0	0	0	0	0	0	0	3	0.428571429	-50.136688	-6.135036	28.4	1228	122.4	0	1	1	1	1	1	0	0	0	0	Norte	D	1.355932203	0	0	0.564971751	1.920903955	0.566091141	1.839796207	0	1.471836966	3.877724314	0.629009938	3.497295257	0
N5SM2_028	0	1	0	0	0	0	0	0	0	0	0	0	0	0	0	0	0	1	0.142857143	-50.137673	-6.13454	1.96	49	122.4	0	0	0	0	1	1	0	0	0	0	Norte	A	1.357466063	0	0	0.56561086	1.923076923	0.707613926	2.009623549	0	1.641664308	4.358901783	0.679330733	3.660837841	0
N5SM2_029	1	0	0	0	0	0	0	0	0	0	0	0	0	0	0	0	0	1	0.142857143	-50.135947	-6.134646	1.82	33	122.4	0	1	1	1	1	1	1	1	1	1	Norte	A	1.238738739	0	0	0.563063063	1.801801802	0.566893424	2.295918367	0	1.502267574	4.365079365	0.565824217	3.797309192	0
N5SM2_031	1	0	0	0	0	0	0	0	0	0	0	0	0	0	0	0	0	1	0.142857143	-50.135821	-6.134175	6	36	122.4	0	0	0	1	1	1	1	0	0	0	Norte	A	1.021566402	0	0	0.794551646	1.816118048	0.564971751	2.937853107	0	1.497175141	5	0.515528731	3.960769521	0
N5SM2_032	0	0	0	1	0	0	0	0	0	0	0	0	0	0	0	0	0	1	0.142857143	-50.135749	-6.134103	2.58	20	122.4	0	1	0	1	1	1	0	0	0	0	Norte	A	1.022727273	0	0	1.022727273	2.045454545	0.565770863	3.026874116	0	1.499292786	5.091937765	0.528301887	4.012578616	0
N5SM2_035	1	1	0	1	0	0	0	0	0	0	0	0	0	0	0	0	0	3	0.428571429	-50.134927	-6.133785	13.7	713	122.4	0	1	1	0	1	1	0	0	0	0	Norte	C	0.793650794	0	0	2.154195011	2.947845805	0.566251416	3.595696489	0	1.500566251	5.662514156	0.528368348	4.126305196	0
N5SM2_036	1	1	0	1	0	0	0	0	0	0	0	0	0	0	0	0	0	3	0.428571429	-50.134576	-6.133223	1.39	35	122.4	0	1	0	1	1	1	0	0	0	0	Norte	A	0.903954802	0	0	2.485875706	3.389830508	0.594227504	4.357668364	0	1.55631013	6.508205999	0.503207951	4.252107183	0
N5SM2_037	1	1	0	1	0	0	0	0	0	0	0	0	0	0	0	0	0	3	0.428571429	-50.134766	-6.132934	8.27	95	122.4	0	1	0	1	1	1	1	0	0	0	Norte	A	0.907029478	0	0	2.267573696	3.174603175	0.594227504	4.697226938	0	1.528013582	6.819468025	0.503081373	4.288768708	0
N5SM2_038	1	1	0	1	0	0	0	0	0	0	0	0	0	0	0	0	0	3	0.428571429	-50.134766	-6.13279	2.48	132	122.4	0	1	1	1	1	1	0	0	0	0	Norte	B	0.909090909	0.227272727	0	2.159090909	3.295454545	0.593387963	4.88838655	0	1.525854761	7.007629274	0.502765209	4.286073404	0
N5SM2_039	1	1	0	1	0	0	0	0	0	0	0	0	0	0	0	0	0	3	0.428571429	-50.135065	-6.132736	1.04	32	122.4	0	0	0	1	1	1	0	1	0	0	Norte	A	0.796359499	0.227531286	0	2.161547213	3.185437998	0.564971751	4.943502825	0	1.497175141	7.005649718	0.502702023	4.285534749	0
N5SM2_040	1	1	0	1	0	0	0	0	0	0	0	0	0	0	0	0	0	3	0.428571429	-50.136682	-6.132883	25.9	1266	122.4	0	1	1	1	1	1	0	0	0	0	Norte	D	0.79006772	0	0	0.564334086	1.354401806	0.565770863	4.469589816	0	1.499292786	6.534653465	0.515658408	4.225883537	0
N5SM2_041	0	1	0	1	0	0	0	0	0	0	0	0	0	0	0	0	0	2	0.285714286	-50.136691	-6.132883	12.8	206.5	122.4	0	1	0	1	1	1	1	1	0	0	Norte	B	0.790960452	0	0	0.564971751	1.355932203	0.565770863	4.469589816	0	1.499292786	6.534653465	0.515853045	4.227478611	0
N5SM2_042	1	1	0	1	0	0	0	0	0	0	0	0	0	0	0	0	0	3	0.428571429	-50.136502	-6.132376	17.2	517	122.4	0	1	0	1	1	1	1	0	0	0	Norte	C	0.902934537	0	0	0.564334086	1.467268623	0.566251416	5.152887882	0	1.500566251	7.219705549	0.503524673	4.305135952	0
N5SM2_043	1	1	0	1	0	0	0	0	0	0	0	0	0	0	0	0	0	3	0.428571429	-50.136195	-6.132104	12.3	198	122.4	0	1	0	1	1	1	0	0	0	0	Norte	B	1.015801354	0.451467269	0	1.354401806	2.821670429	0.622524052	5.461233729	0	1.499717035	7.583474816	0.490689482	4.353296427	0
N5SM2_044	0	1	0	1	0	0	0	0	0	0	0	0	0	0	0	0	0	2	0.285714286	-50.134921	-6.132301	2.19	54.5	122.4	0	1	1	1	1	1	0	0	0	0	Norte	A	1.013513514	1.013513514	0	2.027027027	4.054054054	0.6508206	5.517826825	0	1.528013582	7.696661007	0.490689482	4.365878208	0
N5SM2_045	1	1	0	1	0	0	0	0	0	0	0	0	0	0	0	0	0	3	0.428571429	-50.134922	-6.131831	8.01	364	122.4	0	1	1	1	1	1	0	0	0	0	Norte	B	0.901916573	2.705749718	0	1.691093574	5.298759865	0.650636492	6.110325318	0	1.52758133	8.28854314	0.503271263	4.441368898	0
N5SM2_046	1	1	0	1	0	0	0	0	0	0	0	0	0	0	0	0	0	3	0.428571429	-50.135184	-6.131705	3.28	196	122.4	0	1	0	1	1	1	0	0	0	0	Norte	B	1.016949153	2.824858757	0	1.807909605	5.649717514	0.651558074	6.373937677	0	1.444759207	8.470254958	0.503144654	4.440251572	0
N5SM2_049	1	1	0	1	0	0	0	0	0	0	0	0	0	0	0	0	0	3	0.428571429	-50.134823	-6.130999	10.3	273	122.4	0	1	0	1	1	1	0	0	0	0	Norte	B	0.564334086	6.094808126	0	2.144469526	8.803611738	0.651742703	7.509209408	0	1.445168603	9.606120714	0.528634361	4.518565135	0
N5SM2_051	0	0	0	1	0	0	0	0	0	0	0	0	0	0	0	0	0	1	0.142857143	-50.134842	-6.130746	5.94	121	122.4	0	1	0	1	1	1	0	1	0	0	Norte	B	0.450958286	6.989853439	0	2.254791432	9.695603157	0.679117148	7.809847199	0	1.499717035	9.988681381	0.515788149	4.516291357	0
N5SM2_053	1	0	0	1	0	0	0	0	0	0	0	0	0	0	0	0	0	2	0.285714286	-50.134761	-6.130275	1.57	33	122.4	0	0	0	1	1	1	1	1	0	1	Norte	A	0.341685649	8.656036446	0	2.391799544	11.38952164	0.678157672	8.420457756	0	1.780163888	10.87877932	0.477807117	4.514019867	0
N5SM2_054	1	1	0	1	0	0	0	0	0	0	0	0	0	0	0	0	0	3	0.428571429	-50.134445	-6.130112	2.91	141.5	122.4	0	1	0	1	1	1	1	1	0	0	Norte	B	0.340909091	9.431818182	0	2.386363636	12.15909091	0.678157672	8.703023453	0	1.893190167	11.27437129	0.452374969	4.511183715	0
N5SM2_056	0	0	0	1	0	0	0	0	0	0	0	0	0	0	0	0	0	1	0.142857143	-50.13469	-6.129714	4.4	166	216.9	0	0	1	1	1	1	0	0	0	0	Norte	B	0.339366516	11.42533937	0	2.601809955	14.36651584	0.651189128	8.918459796	0	1.981879955	11.55152888	0.440251572	4.51572327	0
N5SM2_057	1	1	0	1	0	0	0	0	0	0	0	0	0	0	0	0	0	3	0.428571429	-50.134808	-6.129624	38.2	686.5	216.9	1	1	0	1	1	1	0	0	0	0	Norte	C	0.339750849	11.89127973	0	2.604756512	14.83578709	0.651373549	9.062588502	0	1.982441235	11.69640329	0.452944137	4.516859587	0
N5SM2_058	1	1	0	1	0	0	0	0	0	0	0	0	0	0	0	0	0	3	0.428571429	-50.134817	-6.129371	4.75	80.5	216.9	0	1	0	0	0	0	0	0	0	0	Norte	A	0.225479143	13.41600902	0	2.593010147	16.23449831	0.623229462	9.206798867	0	2.124645892	11.95467422	0.440417768	4.51742796	0
N5SM2_059	1	0	0	1	0	0	0	0	0	0	0	0	0	0	0	0	0	2	0.285714286	-50.134899	-6.129262	11.8	165	216.9	0	0	0	0	0	0	0	0	0	0	Norte	B	0.225479143	13.75422773	0	2.593010147	16.57271702	0.595406861	9.271335413	0	2.041394953	11.90813723	0.439919558	4.512317748	0
N5SM2_060	1	0	0	0	0	0	0	0	0	0	0	0	0	0	0	0	0	1	0.142857143	-50.135749	-6.128648	2.43	21.5	216.9	0	0	0	1	1	1	0	1	0	0	Norte	A	0.225988701	16.38418079	0	1.129943503	17.74011299	0.537786584	9.425417492	0	1.585055194	11.54825927	0.477927305	4.515155326	0
N5SM2_061	1	0	0	0	0	0	0	0	0	0	0	0	0	0	0	0	0	1	0.142857143	-50.135053	-6.128557	3.18	38	216.9	0	1	0	1	1	1	0	1	0	0	Norte	A	0.225988701	17.28813559	0	1.920903955	19.43502825	0.59490085	9.54674221	0	2.124645892	12.26628895	0.427672956	4.51572327	0
N5SM2_065	1	1	0	1	0	0	0	0	0	0	0	0	0	0	0	0	0	3	0.428571429	-50.13565	-6.128124	3.75	62	216.9	0	0	0	0	0	0	0	0	0	0	Norte	A	0.227014756	18.84222474	0	1.13507378	20.20431328	0.48117747	9.623549391	0	1.924709878	12.02943674	0.427888246	4.517996476	0
N5SM2_067	1	0	0	0	0	0	0	0	0	0	0	0	0	0	0	0	0	1	0.142857143	-50.136763	-6.127574	2.02	33	216.9	0	1	0	1	1	1	0	0	0	0	Norte	A	0.225988701	19.20903955	0	1.129943503	20.56497175	0.453129425	9.657320872	0	1.500991221	11.61144152	0.4781077	4.567186714	0
N5SM2_071	1	0	0	0	0	0	0	0	0	0	0	0	0	0	0	0	0	1	0.142857143	-50.131914	-6.125259	1.54	50	216.9	0	1	0	1	1	1	0	0	0	0	Norte	A	0.677966102	30.84745763	0	3.615819209	35.14124294	0.424808836	10.16709148	0	2.803738318	13.39563863	0.389790016	4.828366654	0
N5SM2_072	1	0	0	0	0	0	0	0	0	0	0	0	0	0	0	0	0	1	0.142857143	-50.131832	-6.125205	3.36	33	216.9	0	1	0	1	1	1	0	0	0	1	Norte	A	0.568828214	30.48919226	0	4.09556314	35.15358362	0.452105114	10.14410851	0	2.797400396	13.39361402	0.389888064	4.829581185	0
N5SM2_073	0	0	0	1	0	0	0	0	0	0	0	0	0	0	0	0	0	1	0.142857143	-50.132121	-6.125712	2.19	31.5	216.9	0	0	1	1	1	1	1	1	0	0	Norte	A	0.680272109	30.15873016	0	2.83446712	33.67346939	0.42408821	10.1498445	0	2.714164546	13.28809726	0.402212167	4.776269482	0
N5SM2_074	1	0	0	0	0	0	0	0	0	0	0	0	0	0	0	0	0	1	0.142857143	-50.132148	-6.125549	3.33	34	216.9	0	1	0	1	1	1	1	1	0	0	Norte	A	0.791855204	30.88235294	0	3.054298643	34.72850679	0.424688562	10.16421291	0	2.718006795	13.30690827	0.390084309	4.80684535	0
N5SM2_075	1	0	0	0	0	0	0	0	0	0	0	0	0	0	0	0	0	1	0.142857143	-50.131868	-6.125458	9.26	379	216.9	0	1	0	1	1	1	1	1	0	0	Norte	B	0.681818182	29.77272727	0	3.295454545	33.75	0.424328147	10.15558699	0	2.857142857	13.43705799	0.390182505	4.808055381	0
N5SM2_076	1	1	0	1	0	0	0	0	0	0	0	0	0	0	0	0	0	3	0.428571429	-50.131823	-6.125205	2.68	134	216.9	0	1	0	1	1	1	0	0	0	0	Norte	B	0.568181818	30.45454545	0	4.090909091	35.11363636	0.451467269	10.12979684	0	2.793453725	13.37471783	0.389643037	4.826546003	0
N5SM2_078	1	1	0	1	0	0	0	0	0	0	0	0	0	0	0	0	0	3	0.428571429	-50.130245	-6.123068	20.1	939.5	166.4	0	1	1	1	1	1	1	0	0	0	Norte	C	0.568181818	17.38636364	0	5.227272727	23.18181818	0.480497456	10.14697569	0	2.882984737	13.51045789	0.339622642	5.157232704	0
N5SM2_079	0	0	0	1	0	0	0	0	0	0	0	0	0	0	0	0	0	1	0.142857143	-50.130571	-6.122905	2.65	77	216.9	0	0	0	1	1	1	1	1	0	1	Norte	A	0.56561086	20.47511312	0	4.977375566	26.01809955	0.480905233	10.15558699	0	2.857142857	13.49363508	0.340136054	5.353993449	0
N5SM2_080	1	0	0	0	0	0	0	0	0	0	0	0	0	0	0	0	0	1	0.142857143	-50.129894	-6.122181	1.51	66	166.4	0	0	0	1	1	1	1	1	0	1	Norte	A	0.569476082	14.5785877	0	5.353075171	20.50113895	0.451977401	10.14124294	0	2.711864407	13.30508475	0.314386318	5.482897384	0
N5SM2_081	1	0	0	1	0	0	0	0	0	0	0	0	0	0	0	0	0	2	0.285714286	-50.128919	-6.121962	3.73	157	166.4	0	1	0	1	1	1	0	1	0	0	Norte	B	1.018099548	6.447963801	0	5.316742081	12.78280543	0.424688562	10.16421291	0	2.434881087	13.02378256	0.276834025	5.234679753	0
N5SM2_083	1	0	0	0	0	0	0	0	0	0	0	0	0	0	0	0	0	1	0.142857143	-50.12834	-6.122269	1.9	26.5	166.4	0	0	0	0	1	1	1	1	0	0	Norte	A	1.025056948	2.505694761	0	6.150341686	9.681093394	0.395480226	10.11299435	0	2.344632768	12.85310734	0.276555625	4.965430547	0
N5SM2_084	1	0	0	0	0	0	0	0	0	0	0	0	0	0	0	0	0	1	0.142857143	-50.128006	-6.122105	2.56	13.5	166.4	0	1	0	1	1	1	0	1	0	0	Norte	A	0.901916573	1.240135287	0	6.426155581	8.568207441	0.39671295	9.832813828	0	2.35194106	12.58146784	0.264184174	4.931437917	0
N5SM2_086	1	1	0	1	0	0	0	0	0	0	0	0	0	0	0	0	0	3	0.428571429	-50.129833	-6.121149	1.45	47	233	0	0	1	1	1	1	1	0	0	0	Norte	A	0.454029512	13.28036322	0	5.334846765	19.0692395	0.423728814	10.19774011	0	2.514124294	13.13559322	0.264051301	5.897145731	0
N5SM2_087	1	0	0	0	0	0	0	0	0	0	0	0	0	0	0	0	0	1	0.142857143	-50.128785	-6.121057	6.72	189.5	233	0	0	1	1	1	1	0	0	0	0	Norte	B	1.016949153	5.310734463	0	5.310734463	11.63841808	0.368271955	9.858356941	0	2.152974504	12.3796034	0.264117721	5.546472142	0
N5SM2_088	1	1	0	1	0	0	0	0	0	0	0	0	0	0	0	0	0	3	0.428571429	-50.12902	-6.120822	15.1	815.5	233	0	1	1	1	1	1	0	0	0	0	Norte	C	0.677966102	7.344632768	0	5.310734463	13.33333333	0.36806342	9.852774632	0	2.18006795	12.400906	0.264117721	5.722550623	0
N5SM2_089	1	1	0	1	0	0	0	0	0	0	0	0	0	0	0	0	0	3	0.428571429	-50.128867	-6.120732	15.6	433.5	233	0	1	1	1	1	1	1	1	0	0	Norte	B	0.791855204	5.769230769	0	5.316742081	11.87782805	0.367959241	9.595244834	0	2.179450892	12.14265497	0.264184174	5.661089445	0
N5SM2_090	1	0	0	0	0	0	0	0	0	0	0	0	0	0	0	0	0	1	0.142857143	-50.129273	-6.120624	2.7	29.8	233	0	0	1	1	1	1	0	1	0	0	Norte	A	0.454545455	8.977272727	0	5.340909091	14.77272727	0.367959241	9.991508633	0	2.236060006	12.59552788	0.264184174	5.900113222	0
N5SM2_092	1	1	0	0	0	0	0	0	0	0	0	0	0	0	0	0	0	2	0.285714286	-50.132019	-6.121424	5.47	72	383.5	0	1	0	1	1	1	0	0	0	0	Norte	A	0.681044268	26.22020431	0	5.334846765	32.23609535	0.42360915	10.42078509	0	2.65461734	13.49901158	0.263984915	6.574481458	0
N5SM2_093	1	1	0	1	0	0	0	0	0	0	0	0	0	0	0	0	0	3	0.428571429	-50.132263	-6.121407	18	379.5	383.5	0	1	1	0	1	1	0	1	0	0	Norte	B	0.682593857	27.18998862	0	5.34698521	33.21956769	0.4522329	10.51441492	0	2.656868287	13.62351611	0.264018104	6.688458637	0
N5SM2_095	1	1	0	1	0	0	0	0	0	0	0	0	0	0	0	0	0	3	0.428571429	-50.131636	-6.118312	6.15	70	383.5	0	0	1	1	1	1	1	0	0	1	Norte	A	0.338983051	10.96045198	0	3.502824859	14.80225989	0.424688562	10.41902605	0	2.5198188	13.36353341	0.352600428	8.588339	0
N5SM2_096	1	0	0	0	0	0	0	0	0	0	0	0	0	0	0	0	0	1	0.142857143	-50.136679	-6.135036	8.81	174	122.4	0	1	0	1	1	1	1	0	0	1	Norte	B	1.355932203	0	0	0.564971751	1.920903955	0.566091141	1.839796207	0	1.471836966	3.877724314	0.628693575	3.495536276	0
N5SM2_098	1	1	0	1	0	0	0	0	0	0	0	0	0	0	0	0	0	3	0.428571429	-50.134238	-6.141092	9.99	172.5	127.7	0	0	0	1	1	1	1	0	0	0	Norte	B	0.340522134	0	0	0.908059024	1.248581158	1.045788581	0	0	2.402487281	3.448275862	1.318929783	0.238663484	0
N5SM2_102	1	1	0	1	0	0	0	0	0	0	0	0	0	0	0	0	0	3	0.428571429	-50.131251	-6.121514	9.54	181.5	383.5	0	1	1	0	1	1	1	1	0	0	Norte	B	0.56753689	23.15550511	0	4.540295119	28.26333712	0.42360915	10.27958204	0	2.59813612	13.30132731	0.264018104	6.261000754	0
PESE_001	1	1	0	1	0	0	0	0	0	0	0	0	0	0	0	0	0	3	0.428571429	-50.151653	-6.104066	0.93	29	481.7	0	1	0	1	1	1	0	0	0	0	Norte	A	0	0	0	0	0	0.311614731	0	0	0	0.311614731	0.57883478	1.472253681	0
PESE_003	1	0	0	0	0	0	0	0	0	0	0	0	0	0	0	0	0	1	0.142857143	-50.152003	-6.105668	2.91	54	470.1	0	0	0	1	0	1	1	0	0	0	Norte	A	0	0	0	0	0	0.453514739	0	0	0	0.453514739	0.541084686	1.547753869	0
S11_0007	1	0	0	1	0	0	0	0	0	0	0	0	0	0	0	0	0	2	0.285714286	-50.242054	-6.45607	5.3	4224	55.4	1	0	1	1	1	1	1	1	0	1	Sul	D	0	6.787330317	0	93.21266968	100	0.028288543	15.36067893	0	78.81188119	94.20084866	0.087950748	18.92197512	0
S11_0012	0	0	0	1	0	0	0	0	0	0	0	0	0	0	0	0	0	1	0.142857143	-50.25039	-6.420081	2.3	40.6	270.9	0	0	0	1	1	1	1	1	0	0	Sul	A	0.455062571	0	0	84.98293515	85.43799772	0.141242938	0	0	49.0960452	49.23728814	0.138138892	0.11302273	0
S11_0013	0	0	0	1	0	0	0	0	0	0	0	0	0	0	0	0	0	1	0.142857143	-50.250454	-6.42019	1.8	12.3	270.9	0	0	0	1	0	1	1	1	0	0	Sul	A	0.451467269	0	0	83.63431151	84.08577878	0.169683258	0	0	49.49095023	49.66063348	0.13832998	0.113179074	0
S11_0020	0	1	1	0	0	0	0	0	0	0	0	0	0	0	0	0	0	2	0.285714286	-50.291988	-6.444129	3.9	72.6	127.7	0	0	1	1	0	1	0	0	0	0	Sul	A	0	0.677966102	0	5.988700565	6.666666667	0	0.169731259	0	8.967468175	9.137199434	0	0.07550969	0
S11_0021	0	1	0	1	0	0	0	0	0	0	0	0	0	0	0	0	0	2	0.285714286	-50.291571	-6.444734	7.5	196.3	127.7	1	0	0	1	0	1	1	1	0	0	Sul	B	0	0.225988701	0	4.406779661	4.632768362	0	0.169875425	0	8.748584371	8.918459796	0	0.075433744	0
S11_0025	0	0	0	0	0	0	0	0	0	0	0	0	1	0	0	0	0	1	0.142857143	-50.305637	-6.422077	6.1	52	359.2	0	0	0	1	1	1	0	0	0	0	Sul	A	0.225733634	0	0	3.724604966	3.9503386	0.056673279	0	0	1.076792292	1.133465571	0.653759115	0.276590395	0
S11_0027	0	0	1	1	0	0	0	0	0	0	0	0	0	0	0	0	0	2	0.285714286	-50.249171	-6.406945	2.2	30.7	225.5	0	0	0	1	1	1	1	1	0	0	Sul	A	0	0	0	1.694915254	1.694915254	0.056545095	0	0	11.47865423	11.53519932	0.075490689	0	0
S11_0029	0	0	0	1	0	0	0	0	0	0	0	0	0	0	0	0	0	1	0.142857143	-50.292687	-6.442375	3.4	21.1	127.7	0	0	0	1	1	1	1	0	0	0	Sul	A	0	0.681044268	0	16.57207719	17.25312145	0	0.16934801	0	8.862545865	9.031893875	0	0.075348487	0
S11D_0001	0	1	0	1	0	0	0	0	0	0	0	0	0	0	0	0	0	2	0.285714286	-50.357416	-6.39868	6.6	618.5	487.6	1	1	1	1	1	1	1	1	0	1	Sul	C	0.113122172	39.70588235	0	0.56561086	40.38461538	0.339270568	34.7469607	0	0.282725474	35.36895674	0.753484868	25.98266985	0
S11D_0002	0	1	0	0	0	0	0	0	0	0	0	0	0	0	0	0	0	1	0.142857143	-50.351833	-6.402255	2.65	120.5	385	0	0	0	1	0	1	0	1	1	0	Sul	B	1.015801354	48.08126411	0	0.564334086	49.66139955	2.891156463	52.89115646	0	0.141723356	55.92403628	2.413879809	32.38622077	0
S11D_0003	0	1	0	0	0	0	0	0	0	0	0	0	0	0	0	0	0	1	0.142857143	-50.350505	-6.400896	1.82	30	385	0	0	0	1	0	1	0	0	1	0	Sul	A	0.901916573	44.08117249	0	0.450958286	45.43404735	3.313508921	46.07759841	0	0.226564713	49.61767205	2.451288498	32.98554368	0
S11D_0006	0	1	0	0	0	0	0	0	0	0	0	0	0	0	0	0	0	1	0.142857143	-50.351715	-6.402191	2.2	215	385	0	0	0	1	1	1	1	1	0	0	Sul	B	1.023890785	47.78156997	0	0.568828214	49.37428896	3.105590062	52.62563523	0	0.141163185	55.87238848	2.42523247	32.457904	0
S11D_0007	0	1	0	0	0	0	0	0	0	0	0	0	0	0	0	0	0	1	0.142857143	-50.352086	-6.402165	3.81	100.5	385	0	0	0	0	0	1	0	0	0	0	Sul	B	1.014656144	47.46335964	0	0.563697858	49.04171364	2.518392756	52.85795133	0	0.141482739	55.51782683	2.414790592	32.14689976	0
S11D_0010	0	1	0	1	0	0	0	0	0	0	0	0	1	0	0	0	0	3	0.428571429	-50.357416	-6.398852	9.89	359	487.6	0	0	0	1	1	1	1	1	0	0	Sul	B	1.015801354	47.96839729	0	0.564334086	49.54853273	2.293967715	52.90286038	0	0.141602945	55.33843104	2.401609456	32.00050295	0
S11D_0011	0	1	0	0	0	0	0	0	0	0	0	0	0	0	0	0	0	1	0.142857143	-50.358764	-6.398057	9.98	565	487.6	0	0	0	1	1	1	1	1	0	0	Sul	C	0.11299435	39.66101695	0	0.564971751	40.33898305	0.424568356	35.23917351	0	0.28304557	35.94678743	0.75462206	26.16023142	0
S11D_0012	0	1	1	1	0	1	0	0	0	0	0	0	1	0	0	0	0	5	0.714285714	-50.359942	-6.396485	11.8	515.5	369.1	0	0	0	1	0	1	1	1	0	0	Sul	C	0	33.06997743	0	0	33.06997743	0.141402715	22.68099548	0	1.498868778	24.32126697	0.276764373	20.14089823	0
S11D_0013	0	1	0	0	0	0	0	0	0	0	0	0	1	0	0	0	0	2	0.285714286	-50.3528	-6.402202	9.56	118	385	0	0	0	1	0	1	0	1	0	0	Sul	B	0.909090909	50	0	0.568181818	51.47727273	2.005649718	52.93785311	0	0.141242938	55.08474576	2.386335092	31.49962321	0
S11D_0014	0	1	0	0	0	0	0	0	0	0	0	0	1	0	0	0	0	2	0.285714286	-50.353253	-6.401967	1.75	45	385	0	0	0	1	0	1	0	0	0	0	Sul	A	0.683371298	48.86104784	0	0.569476082	50.11389522	1.75042349	52.3715415	0	0.141163185	54.26312818	2.3495414	31.08430707	0
S11D_0017	0	1	0	0	0	0	0	0	0	0	0	0	1	0	0	0	0	2	0.285714286	-50.356738	-6.399131	2.64	70	487.6	0	0	1	1	0	1	0	0	0	0	Sul	A	0.11299435	37.62711864	0	0.564971751	38.30508475	0.481313703	38.53340883	0	0.226500566	39.2412231	0.892857143	27.17555332	0
S11D_0022	0	1	0	0	0	0	0	0	0	0	0	0	0	0	0	0	0	1	0.142857143	-50.359704	-6.413065	2.5	43	534.7	0	0	0	1	1	1	1	1	0	1	Sul	A	0	0	0	1.019252548	1.019252548	0.536723164	13.07909605	0	0.649717514	14.26553672	0.477446915	16.25832391	0
S11D_0026	0	1	0	1	0	0	0	0	0	0	0	0	0	0	0	0	0	2	0.285714286	-50.355381	-6.413892	1.38	27.5	595.8	0	0	0	1	1	1	1	0	0	0	Sul	A	0.791855204	3.280542986	0	1.809954751	5.882352941	0.90523338	14.34229137	0	0.45261669	15.70014144	1.01861167	19.06438632	0
S11D_0027	0	0	0	1	0	0	0	0	0	0	0	0	0	0	0	0	0	1	0.142857143	-50.353086	-6.41227	2.21	61	485.1	0	0	0	1	0	1	1	1	0	0	Sul	A	1.931818182	17.5	0	1.818181818	21.25	1.328434144	25.21198417	0	0.621820237	27.16223855	1.821836914	24.21158437	0
S11D_0031	0	1	0	0	0	0	0	0	0	0	0	0	0	0	0	0	0	1	0.142857143	-50.3456	-6.411853	2.56	45	543.5	0	0	0	1	0	1	0	0	0	0	Sul	A	1.015801354	27.87810384	0	0.677200903	29.57110609	4.153715739	30.40406895	0	0.254309127	34.81209381	2.994464016	29.22747861	0
S11D_0032	0	1	0	0	0	0	0	0	0	0	0	0	0	0	0	0	0	1	0.142857143	-50.344361	-6.411499	2.96	97	543.5	0	0	0	1	0	1	1	0	0	0	Sul	A	2.265005663	34.65458664	0	0.679501699	37.599094	4.612337295	32.4278438	0	0.169779287	37.20996038	3.394518481	30.12320845	0
S11D_0033	0	1	0	0	0	0	0	0	0	0	0	0	0	0	0	0	0	1	0.142857143	-50.344072	-6.411616	9.18	489	543.5	0	0	1	1	1	1	1	1	0	1	Sul	B	2.254791432	34.27282976	0	0.67643743	37.20405862	4.497878359	31.85289958	0	0.169731259	36.52050919	3.481211512	29.99874324	0
S11D_0035	0	1	0	0	0	0	0	0	0	0	0	0	0	0	0	0	0	1	0.142857143	-50.343439	-6.411462	7.32	133	543.5	0	0	0	1	1	1	1	0	0	0	Sul	B	2.601809955	36.99095023	0	0.678733032	40.27149321	4.753820034	32.88058857	0	0.169779287	37.80418789	3.57008171	30.4336895	0
S11D_0036	0	1	0	1	0	1	0	0	0	0	0	0	0	0	0	0	0	3	0.428571429	-50.343331	-6.411371	2.82	94	543.5	0	0	0	1	1	1	0	0	0	0	Sul	A	2.840909091	37.72727273	0	0.681818182	41.25	4.82641829	33.33333333	0	0.16934801	38.32909963	3.592513503	30.58660972	0
S11D_0037	0	1	0	1	0	0	0	0	0	0	0	0	0	0	0	0	0	2	0.285714286	-50.359116	-6.413318	2.76	95	555.4	0	0	0	1	1	1	1	0	0	0	Sul	A	0	0	0	1.467268623	1.467268623	0.595069425	12.60980448	0	0.651742703	13.85661661	0.4902577	16.61847894	0
S11D_0038	0	1	0	0	0	0	0	0	0	0	0	0	0	0	0	0	0	1	0.142857143	-50.340898	-6.39742	6.95	105	480.1	0	0	0	1	1	1	1	1	0	0	Sul	B	1.248581158	6.696935301	0	2.610669694	10.55618615	2.740887256	22.09663747	0	1.441085052	26.27860978	3.276424805	29.1112227	0
S11D_0039	0	1	0	1	0	0	0	0	0	0	0	0	1	0	0	0	0	3	0.428571429	-50.341243	-6.396624	11.33	540	480.1	1	0	1	1	0	1	1	1	0	0	Sul	C	0.795454545	6.590909091	0	2.613636364	10	2.402487281	19.27642736	0	1.639344262	23.3182589	2.940437296	26.40110581	0
S11D_0040	0	0	0	1	0	0	0	0	0	0	0	0	1	0	0	0	0	2	0.285714286	-50.325228	-6.41104	11.97	250	513.1	1	0	0	1	1	1	1	0	0	0	Sul	B	8.71040724	32.46606335	0	2.262443439	43.43891403	12.13921902	31.26768534	0	0.707413696	44.11431805	8.526156942	30.40744467	0
S11D_0042	0	1	0	0	0	0	0	0	0	0	0	0	0	0	0	0	0	1	0.142857143	-50.323599	-6.412033	2.04	20.5	513.1	0	0	0	1	1	1	1	0	0	0	Sul	A	7.005649718	34.46327684	0	1.694915254	43.16384181	11.63317294	28.70082083	0	0.735918483	41.06991226	8.372093023	26.29792583	0
S11D_0043	0	1	1	1	0	0	0	0	0	0	0	0	1	0	0	0	0	4	0.571428571	-50.321915	-6.413587	4.2	132	469.8	0	0	0	1	1	1	1	1	0	0	Sul	B	10.6981982	37.72522523	0	1.914414414	50.33783784	10.02265006	21.14949037	0	0.906002265	32.0781427	7.692307692	20.77677225	0
S11D_0047	0	1	0	0	0	0	0	0	0	0	0	0	0	0	0	0	0	1	0.142857143	-50.315689	-6.4111	3.96	369	422.3	0	0	0	1	1	1	1	1	0	1	Sul	B	9.604519774	19.7740113	0	0	29.37853107	8.836023789	25.88501841	0	0.424808836	35.14585103	8.14479638	23.57968829	0
S11D_0050	0	0	0	0	0	0	0	0	0	0	0	0	1	0	0	0	0	1	0.142857143	-50.320992	-6.407253	2.63	21	422.3	0	0	0	1	1	1	0	0	0	0	Sul	A	15.91422122	44.13092551	0	0	60.04514673	13.28235627	42.53752478	0	0.566411781	56.38629283	9.793814433	34.98868494	0
S11D_0053	0	1	0	0	0	0	0	0	0	0	0	0	0	0	0	0	0	1	0.142857143	-50.321327	-6.407489	2.82	94	422.3	0	0	0	1	0	1	1	1	0	0	Sul	A	17.0045045	42.79279279	0	0	59.7972973	13.37669683	41.77036199	0	0.56561086	55.71266968	9.821428571	34.9471831	0
S11D_0055	0	1	0	1	0	0	0	0	0	0	0	0	0	0	0	0	0	2	0.285714286	-50.320487	-6.40681	7.66	387	422.3	0	0	0	1	1	1	1	1	0	1	Sul	B	15.261959	44.4191344	0	0	59.68109339	13.01892121	44.16831404	0	0.45184976	57.639085	9.913305692	35.01696193	0
S11D_0057	0	1	0	0	0	0	0	0	0	0	0	0	1	0	0	0	0	2	0.285714286	-50.320586	-6.406701	2.52	78.5	422.3	0	0	0	1	1	1	1	1	0	0	Sul	A	15.34988713	43.79232506	0	0	59.14221219	12.94516676	44.82758621	0	0.4522329	58.22498587	9.915691456	35.22083805	0
S11D_0060	0	1	0	1	0	0	0	0	0	0	0	0	0	0	0	0	0	2	0.285714286	-50.311879	-6.392995	1.67	16	258.3	0	0	0	1	0	1	1	0	0	0	Sul	A	0.564334086	5.756207675	0	4.288939052	10.60948081	4.271570014	17.25601132	0	4.101838755	25.62942008	3.296426774	17.02315048	0
S11D_0063	0	1	0	0	0	0	0	0	0	0	0	0	0	0	0	0	0	1	0.142857143	-50.314368	-6.391216	6.45	42.5	288.8	0	0	0	1	1	1	1	0	0	0	Sul	A	0.112612613	2.59009009	0	3.828828829	6.531531532	1.926345609	13.48441926	0	2.351274788	17.76203966	3.130500377	16.64571285	0
S11D_0064	0	1	0	0	0	0	0	0	0	0	0	0	1	0	0	0	0	2	0.285714286	-50.313752	-6.392228	32.5	1060	258.3	0	0	0	1	1	1	1	1	1	0	Sul	D	0.113378685	7.596371882	0	3.741496599	11.45124717	3.676470588	15.75226244	0	3.167420814	22.59615385	3.342128408	17.69066466	0
S11D_0065	0	1	0	0	0	0	0	0	0	0	0	0	0	0	0	0	0	1	0.142857143	-50.313952	-6.391016	3.65	14.5	288.8	0	0	0	1	1	1	0	0	0	0	Sul	A	0.227272727	2.272727273	0	4.204545455	6.704545455	1.724137931	12.37987564	0	2.459016393	16.56302996	3.016591252	15.74912016	0
S11D_0067	0	1	0	0	0	0	0	0	0	0	0	0	0	0	0	0	0	1	0.142857143	-50.315116	-6.392954	3.02	24	288.8	0	0	0	1	1	1	0	0	0	0	Sul	A	0.451467269	16.25282167	0	2.595936795	19.30022573	4.074702886	20.14714205	0	2.518392756	26.74023769	3.734909457	20.23390342	0
S11D_0069	0	1	0	1	0	0	0	0	0	0	0	0	0	0	0	0	0	2	0.285714286	-50.319176	-6.393149	4.51	56.5	288.8	0	0	0	0	0	1	1	0	0	0	Sul	A	1.244343891	14.02714932	0	0.791855204	16.06334842	2.915369374	22.9266912	0	1.245400509	27.08746108	4.387729444	22.93185818	0
S11D_0071	0	1	0	0	0	0	0	0	0	0	0	0	0	0	0	0	0	1	0.142857143	-50.319384	-6.392959	1.58	20.5	288.8	0	0	0	1	0	1	1	1	0	0	Sul	A	1.127395716	12.06313416	0	0.789177001	13.97970688	2.798982188	22.10913203	0	1.187446989	26.09556121	4.197561895	22.42051024	0
S11D_0072	0	0	0	1	0	0	0	0	0	0	0	0	0	0	0	0	0	1	0.142857143	-50.319601	-6.392987	4.12	94	288.8	0	0	0	1	0	0	0	0	0	0	Sul	A	1.128668172	11.73814898	0	0.79006772	13.65688488	2.83286119	22.35127479	0	0.934844193	26.11898017	4.275116308	22.35634352	0
S11D_0074	0	1	0	0	0	1	0	0	0	0	0	0	0	0	0	0	0	2	0.285714286	-50.318833	-6.392597	1.74	28.5	288.8	0	0	0	1	1	1	0	0	0	0	Sul	A	0.682593857	10.23890785	0	1.478953356	12.40045506	2.56989551	20.44620164	0	1.29906806	24.31516521	3.845187233	21.75169641	0
S11D_0076	0	1	0	0	0	0	0	0	0	0	0	0	0	0	0	0	0	1	0.142857143	-50.317087	-6.392703	1.27	166	288.8	0	0	0	1	1	1	0	0	0	0	Sul	B	0.563063063	14.97747748	0	3.040540541	18.58108108	3.110859729	19.99434389	0	1.951357466	25.05656109	3.848572507	21.48157464	0
S11D_0077	0	1	0	0	0	0	0	0	0	0	0	0	0	0	0	0	0	1	0.142857143	-50.316789	-6.392784	5.24	291	288.8	0	0	1	1	1	1	1	1	0	0	Sul	B	0.564334086	15.57562077	0	2.934537246	19.0744921	3.337104072	20.30542986	0	2.036199095	25.67873303	3.818615752	21.42946866	0
S11D_0078	0	1	0	1	0	0	0	0	0	0	0	0	1	0	0	0	0	3	0.428571429	-50.316518	-6.392766	22.59	672	288.8	0	0	0	1	1	1	1	1	0	0	Sul	C	0.451467269	15.34988713	0	2.708803612	18.51015801	3.480475382	20.20373514	0	2.150537634	25.83474816	3.796354494	21.16907605	0
S11D_0079	0	1	0	1	0	0	0	0	0	0	0	0	0	0	0	0	0	2	0.285714286	-50.315867	-6.3929	10	91	288.8	0	0	0	1	1	1	1	1	0	0	Sul	A	0.22675737	16.4399093	0	2.494331066	19.16099773	3.815715093	20.23742227	0	2.232899943	26.28603731	3.758642363	20.80452546	0
S11D_0080	0	1	0	1	0	0	0	0	0	0	0	0	0	0	0	0	0	2	0.285714286	-50.316201	-6.393055	2.35	66.5	288.8	0	0	0	1	1	1	1	0	0	0	Sul	A	0.339750849	18.1200453	0	2.718006795	21.17780294	3.874434389	20.9841629	0	2.149321267	27.00791855	3.847120945	21.2974604	0
S11D_0081	0	1	0	1	0	0	0	0	0	0	0	0	1	0	0	0	0	3	0.428571429	-50.315098	-6.393144	8.15	180	288.8	0	0	0	1	1	1	1	0	0	0	Sul	B	0.566893424	17.46031746	0	2.494331066	20.52154195	4.298642534	20.7861991	0	2.601809955	27.68665158	3.804620794	20.40431944	0
S11D_0083	0	1	0	0	0	0	0	0	0	0	0	0	0	0	0	0	0	1	0.142857143	-50.324053	-6.397154	4	418	346.3	1	0	1	1	1	1	1	0	1	1	Sul	B	2.483069977	28.10383747	0	0.338600451	30.9255079	6.827195467	34.02266289	0	0.198300283	41.04815864	6.133735546	32.91855204	0
S11D_0084	0	0	0	0	0	0	0	0	0	0	0	0	1	0	0	0	0	1	0.142857143	-50.323954	-6.397045	2	32	346.3	0	0	0	1	1	1	0	0	0	0	Sul	A	2.380952381	27.77777778	0	0.453514739	30.6122449	6.645927602	33.96493213	0	0.197963801	40.80882353	6.058320764	32.6546003	0
S11D_0087	0	0	0	1	0	0	0	0	0	0	0	0	0	0	0	0	0	1	0.142857143	-50.323484	-6.396502	1.4	38	271.6	0	0	0	1	1	1	0	0	0	0	Sul	A	2.584269663	26.51685393	0	0.786516854	29.88764045	5.599547511	33.6821267	0	0.197963801	39.47963801	5.963014216	31.09825135	0
S11D_0088	0	1	0	0	0	0	0	0	0	0	0	0	0	0	0	0	0	1	0.142857143	-50.323376	-6.396112	1.2	169	271.6	0	0	0	1	0	1	0	1	0	0	Sul	B	1.929625426	25.65266742	0	0.794551646	28.37684449	4.63146004	32.61790455	0	0.19768427	37.44704886	5.817313733	29.80273904	0
S11D_0089	0	1	0	0	0	0	0	0	0	0	0	0	0	0	0	0	0	1	0.142857143	-50.322752	-6.39622	7.2	77.5	271.6	0	0	0	1	0	1	0	0	0	0	Sul	A	2.257336343	26.74943567	0	0.79006772	29.79683973	4.578858112	34.08705483	0	0.339174675	39.00508762	6.000754812	29.86539187	0
S11D_0093	0	1	0	0	0	0	0	0	0	0	0	0	0	0	0	0	0	1	0.142857143	-50.322048	-6.395098	2	92.1	288.8	0	0	0	1	1	1	1	1	0	0	Sul	A	1.689189189	21.62162162	0	0.788288288	24.0990991	4.133635334	29.41676104	0	0.764439411	34.31483579	5.558350101	26.37072435	0
S11D_0094	0	0	0	0	0	0	0	0	0	0	0	0	1	0	0	0	0	1	0.142857143	-50.321859	-6.394935	1	48.7	288.8	0	0	0	1	1	1	1	0	0	0	Sul	A	1.696832579	21.49321267	0	0.791855204	23.98190045	4.046406338	28.69269949	0	0.764006791	33.50311262	5.529722257	25.95199196	0
S11D_0096	0	1	0	1	0	0	0	0	0	0	0	0	0	0	0	0	0	2	0.285714286	-50.324563	-6.394088	3.68	171	271.6	0	0	0	1	1	1	1	1	0	0	Sul	B	0.675675676	21.95945946	0	0.788288288	23.42342342	2.347285068	23.89705882	0	0.84841629	27.09276018	4.642093345	23.61303309	0
S11D_0104	0	0	0	1	0	0	0	0	0	0	0	0	0	0	0	0	0	1	0.142857143	-50.366722	-6.397588	0.7	150.7	487.6	0	1	0	1	1	1	1	0	0	1	Sul	B	0	5.197740113	0	0	5.197740113	0.028304557	12.17095952	0	2.09453722	14.2938013	0.163357628	11.76174918	0
S11D_0110	0	0	0	1	0	0	0	0	0	0	0	0	0	0	0	0	0	1	0.142857143	-50.341224	-6.397357	3.4	83	480.1	0	1	0	1	0	1	1	0	0	0	Sul	A	1.25	7.727272727	0	2.613636364	11.59090909	2.741661956	22.04635387	0	1.384963256	26.17297908	3.15366252	28.59655736	0
S11D_0116	0	0	0	1	0	0	0	0	0	0	0	0	0	0	0	0	0	1	0.142857143	-50.316768	-6.422074	1.2	48.9	391.9	0	1	1	1	1	1	1	0	0	0	Sul	A	4.745762712	1.920903955	0	0.790960452	7.457627119	3.930995475	4.044117647	0	0.622171946	8.597285068	2.641509434	4.477987421	0
SB_0111	0	1	0	0	0	0	0	0	0	0	0	0	0	0	0	0	0	1	0.142857143	-49.976848	-6.353454	2	136.1	506.4	0	0	0	0	1	1	1	0	0	0	Bocaina	B	1.70261067	0	0	17.13961407	18.84222474	0.678157672	0	0	10.03108223	10.7092399	0.313873195	0	0
SB_0112	0	1	0	0	0	0	0	0	0	0	0	0	1	0	0	0	0	2	0.285714286	-49.976802	-6.353527	3.3	51.3	506.4	0	1	0	0	0	1	0	1	0	0	Bocaina	A	1.704545455	0	0	17.04545455	18.75	0.678157672	0	0	9.946312518	10.62447019	0.314109813	0	0
SB_0114	0	1	1	1	0	0	0	0	0	0	0	0	1	0	0	0	0	4	0.571428571	-49.977436	-6.353275	3.7	749.6	506.4	0	1	1	0	0	1	0	1	0	0	Bocaina	C	1.691093574	0	0	18.15107103	19.8421646	0.678925035	0	0	10.83451202	11.51343706	0.314188765	0	0
SB_0118	0	0	0	1	0	0	0	0	0	0	0	0	0	0	0	0	0	1	0.142857143	-49.978646	-6.35391	0.7	70.4	506.4	0	1	1	1	0	1	1	0	0	0	Bocaina	A	1.583710407	0	0	20.36199095	21.94570136	0.622876557	0	0	11.40996602	12.03284258	0.314386318	0	0
SB_0119	0	0	0	1	0	0	0	0	0	0	0	0	0	0	0	0	0	1	0.142857143	-49.979071	-6.353893	0.7	65.2	506.4	0	1	0	0	0	1	0	0	0	0	Bocaina	A	1.465614431	0	0	21.87147689	23.33709132	0.594227504	0	0	11.43180532	12.02603282	0.339537223	0	0
SB_0120	0	1	0	0	1	0	0	0	0	0	0	0	1	0	0	0	0	3	0.428571429	-49.979614	-6.353695	1.2	59.2	506.4	0	1	1	0	0	1	1	1	0	0	Bocaina	A	1.247165533	0	0	24.26303855	25.51020408	0.594227504	0	0	11.48839842	12.08262592	0.364733996	0	0
SB_0122	0	1	0	0	1	0	0	0	0	0	0	0	0	0	0	0	0	2	0.285714286	-49.981078	-6.353671	0.8	43.5	476.8	0	1	1	0	1	1	0	0	0	0	Bocaina	A	0.226500566	0	0	26.8403171	27.06681767	0.53748232	0	0	12.16407355	12.70155587	0.38934941	0	0
SB_0123	0	1	0	0	0	0	0	0	0	0	0	0	1	0	0	0	0	2	0.285714286	-49.985696	-6.354675	0.9	28.6	476.8	0	0	0	1	0	1	0	0	0	0	Bocaina	A	0.112739572	0	0	26.49379932	26.6065389	0.254741013	0	0	17.09595245	17.35069346	0.502702023	0	0
SB_0124	1	0	0	0	0	0	0	0	0	0	0	0	0	0	0	0	0	1	0.142857143	-49.985995	-6.354621	1.4	130.5	476.8	0	1	0	1	0	1	1	1	0	0	Bocaina	B	0.113636364	0	0	26.36363636	26.47727273	0.25416549	0	0	17.62214064	17.87630613	0.4902577	0	0
SB_0125	0	1	0	0	0	0	0	0	0	0	0	0	0	0	0	0	0	1	0.142857143	-49.986429	-6.354486	1.4	73.8	476.8	0	1	0	0	0	1	0	1	0	0	Bocaina	A	0.113122172	0	0	26.35746606	26.47058824	0.254741013	0	0	18.5111803	18.76592131	0.490566038	0	0
SB_0127	0	0	0	1	0	0	0	0	0	0	0	0	1	0	0	0	0	2	0.285714286	-49.986564	-6.354504	2.5	130.9	476.8	0	1	0	1	0	1	0	1	0	1	Bocaina	B	0.113636364	0	0	26.25	26.36363636	0.254237288	0	0	18.70056497	18.95480226	0.489888205	0	0
SB_0128	0	0	0	0	0	0	0	0	0	0	0	0	1	0	0	0	0	1	0.142857143	-49.986836	-6.354505	2.5	75.2	476.8	0	1	0	1	0	1	0	0	0	0	Bocaina	A	0.113636364	0	0	26.36363636	26.47727273	0.282565697	0	0	19.32749364	19.61005934	0.490072883	0	0
SB_0129	0	1	0	1	0	0	0	0	0	0	0	0	1	0	0	0	0	3	0.428571429	-49.986836	-6.354532	2.9	245.2	476.8	0	1	0	1	0	1	0	1	0	0	Bocaina	B	0.113636364	0	0	26.36363636	26.47727273	0.282326369	0	0	19.36758893	19.6499153	0.489703666	0	0
SB_0130	0	0	0	0	0	0	0	0	0	0	0	0	1	0	0	0	0	1	0.142857143	-49.986863	-6.354523	2.9	99.6	476.8	0	1	0	1	0	1	1	1	0	0	Bocaina	A	0.113636364	0	0	26.47727273	26.59090909	0.2824061	0	0	19.40129907	19.68370517	0.490072883	0	0
SB_0131	0	1	0	0	0	0	0	0	0	0	0	0	1	0	0	0	0	2	0.285714286	-49.986555	-6.354523	1	26.4	476.8	0	1	0	0	0	1	0	0	0	0	Bocaina	A	0.113765643	0	0	26.27986348	26.39362912	0.254452926	0	0	18.71642635	18.97087928	0.489949749	0	0
SB_0132	0	1	0	0	0	0	0	0	0	0	0	0	1	0	0	0	0	2	0.285714286	-49.986926	-6.354379	1.5	40.1	476.8	0	1	0	1	1	1	0	0	0	0	Bocaina	A	0.112739572	0	0	26.94475761	27.05749718	0.28280543	0	0	19.48529412	19.76809955	0.503271263	0	0
SB_0163	0	0	0	1	0	0	0	0	0	0	0	0	1	0	0	0	0	2	0.285714286	-49.978538	-6.312213	6.5	18.6	47.3	0	0	0	1	1	1	1	0	0	0	Bocaina	A	0	0	0	34.95475113	34.95475113	0.141562854	0	0	51.55719139	51.69875425	0.176056338	0	0
SB_0167	0	0	0	1	0	0	0	0	0	0	0	0	0	0	0	0	0	1	0.142857143	-49.979053	-6.316836	5.6	44.8	45	0	1	1	0	0	1	0	0	0	0	Bocaina	A	0	0	0	14.65909091	14.65909091	0.112898673	0	0	27.54727632	27.66017499	0.364596429	0	0
SB_0168	0	1	0	1	1	0	0	0	0	0	0	0	0	0	0	0	0	3	0.428571429	-49.97917	-6.317171	6.3	286.2	45	0	1	1	0	0	1	0	1	0	1	Bocaina	B	0	0	0	15.91422122	15.91422122	0.113058225	0	0	26.0316563	26.14471453	0.364733996	0	0
SB_0170	0	0	0	0	0	0	0	0	0	0	0	0	1	0	0	0	0	1	0.142857143	-50.003256	-6.310579	4.3	151.7	23.2	0	0	0	0	0	1	0	1	0	0	Bocaina	B	0	0	0	88.28213879	88.28213879	0.81920904	0	0	63.22033898	64.03954802	0.904408994	0	0
SB_0173	0	0	0	1	0	0	0	0	0	0	0	0	0	0	0	0	0	1	0.142857143	-49.879857	-6.314317	1	17.4	301	0	1	1	0	0	0	0	0	0	0	Bocaina	A	0.904977376	0	0	3.619909502	4.524886878	0.396039604	0	0	6.223479491	6.619519095	0.628377529	0	0
SB_0174	0	1	0	0	0	0	0	0	0	0	0	0	0	0	0	0	0	1	0.142857143	-49.880047	-6.314245	2.7	42.4	301	0	0	0	0	1	1	0	1	0	0	Bocaina	A	0.790960452	0	0	3.615819209	4.406779661	0.39671295	0	0	6.65911023	7.055823179	0.616197183	0	0
SB_0175	0	1	0	0	0	0	0	0	0	0	0	0	0	0	0	0	0	1	0.142857143	-49.880227	-6.314308	1.7	38.7	301	0	0	0	1	0	1	0	0	0	0	Bocaina	A	1.014656144	0	0	3.607666291	4.622322435	0.396151669	0	0	6.677985286	7.074136955	0.628851717	0	0
SB_0176	0	0	0	1	0	0	0	0	0	0	0	0	1	0	0	0	0	2	0.285714286	-49.880417	-6.314291	1.7	21.9	301	0	0	0	0	1	1	1	0	0	0	Bocaina	A	1.016949153	0	0	3.615819209	4.632768362	0.396263798	0	0	6.934616473	7.330880272	0.628851717	0	0
SB_0177	0	0	0	0	0	0	0	0	0	0	0	0	1	0	0	0	0	1	0.142857143	-49.880698	-6.313821	5.8	207.8	383.2	0	1	1	1	1	1	0	0	0	0	Bocaina	B	0.56561086	0	0	3.393665158	3.959276018	0.395927602	0	0	8.71040724	9.106334842	0.56575308	0	0
SB_0183	0	0	0	1	0	0	0	0	0	0	0	0	0	0	0	0	0	1	0.142857143	-49.965338	-6.317786	2.1	46.2	73.5	0	0	0	0	0	1	0	1	0	0	Bocaina	A	0.112866817	0	0	20.31602709	20.42889391	0.254596888	0	0	36.83168317	37.08628006	0.389986162	0	0
SB_0184	0	0	0	0	0	0	0	0	0	0	0	0	1	0	0	0	0	1	0.142857143	-49.968434	-6.343136	2.3	71.2	520	0	1	0	0	0	1	1	1	0	0	Bocaina	A	0.113122172	0	0	0.678733032	0.791855204	0.424568356	0	0	2.971978489	3.396546844	0.628535512	0	0
SB_0188	0	0	0	1	0	0	0	0	0	0	0	0	1	0	0	0	0	2	0.285714286	-49.965338	-6.34028	1	42.7	520	0	0	0	1	1	1	0	0	0	0	Bocaina	A	1.015801354	0	0	4.514672686	5.530474041	0.339558574	0	0	2.376910017	2.716468591	0.503144654	0	0
SB_0190	0	0	0	1	0	0	0	0	0	0	0	0	1	0	1	0	0	3	0.428571429	-49.965067	-6.340524	3.6	27.1	520	0	0	0	1	1	1	0	0	0	0	Bocaina	A	0.79006772	0	0	4.401805869	5.191873589	0.339558574	0	0	2.348613469	2.688172043	0.452716298	0	0
SB_0191	0	1	0	0	0	0	0	0	0	0	0	0	0	0	0	0	0	1	0.142857143	-49.964949	-6.340551	1.6	26.1	520	0	0	0	0	1	1	0	0	0	0	Bocaina	A	0.794551646	0	0	4.426787741	5.221339387	0.339078836	0	0	2.345295281	2.684374117	0.451920663	0	0
SB_0192	0	1	0	0	0	0	0	0	0	0	0	0	1	0	0	0	0	2	0.285714286	-49.958055	-6.334079	1.2	16	464.4	0	1	0	1	0	1	0	0	0	0	Bocaina	A	0.340136054	0	0	1.020408163	1.360544218	0.25466893	0	0	2.688172043	2.942840973	0.314425858	0	0
SB_0193	0	0	0	0	0	0	0	0	0	0	0	0	1	0	0	0	0	1	0.142857143	-49.957826	-6.335661	4.9	95.5	464.4	0	1	1	0	0	1	0	0	0	0	Bocaina	A	0.338600451	0	0	1.015801354	1.354401806	0.367751061	0	0	1.98019802	2.347949081	0.527903469	0	0
SB_0195	0	0	1	1	0	0	0	0	0	0	0	0	0	0	0	0	0	2	0.285714286	-49.953718	-6.342174	2.2	57.7	521.1	0	1	1	0	0	1	1	0	0	0	Bocaina	A	0.113507378	0	0	1.70261067	1.816118048	1.07314318	0	0	2.79582039	3.86896357	1.0682418	0	0
SB_0199	0	0	1	0	0	0	0	0	0	0	0	0	0	0	0	0	0	1	0.142857143	-49.949282	-6.345241	6.4	828.5	521.1	1	1	1	0	0	1	0	1	0	0	Bocaina	C	3.043968433	0	0	9.131905299	12.17587373	1.556750637	0	0	4.811774696	6.368525333	1.685322601	0	0
SB_0200	0	1	0	0	0	0	0	0	0	0	0	0	1	0	0	0	0	2	0.285714286	-49.964008	-6.345334	0.9	21.4	520	0	1	0	0	0	1	0	0	0	0	Bocaina	A	0.451977401	0	0	0.677966102	1.129943503	0.622876557	0	0	2.18006795	2.802944507	0.50295486	0	0
SB_0201	0	0	0	0	0	0	0	0	0	0	0	0	1	0	0	0	0	1	0.142857143	-49.966396	-6.340273	0.4	16	520	0	0	0	1	0	1	0	0	0	1	Bocaina	A	1.022727273	0	0	5.227272727	6.25	0.338983051	0	0	2.288135593	2.627118644	0.440030173	0	0
SB_0203	0	1	0	0	0	0	0	0	0	0	0	0	0	0	0	0	0	1	0.142857143	-49.966524	-6.325784	0.8	30.3	177.8	0	1	0	1	1	1	0	0	0	0	Bocaina	A	0.452488688	0	0	11.31221719	11.76470588	0.509337861	0	0	5.772495756	6.281833616	0.40201005	0	0
SB_0206	0	0	0	0	0	0	0	0	0	0	0	0	1	0	0	0	0	1	0.142857143	-49.956382	-6.30733	0.7	12.7	189.6	0	0	0	0	1	1	0	0	0	0	Bocaina	A	0	0	0	100	100	0.22611645	0	0	86.57433578	86.80045223	0.163337103	0	0
SB_0207	0	0	0	1	0	0	0	0	0	0	0	0	1	0	0	0	0	2	0.285714286	-49.959571	-6.335719	4.2	79.1	464.4	1	1	0	1	0	1	0	1	0	0	Bocaina	A	0.340136054	0	0	1.020408163	1.360544218	0.33869602	0	0	1.919277448	2.257973469	0.288981028	0	0
SB_0208	0	0	0	0	0	0	0	0	0	0	0	0	1	0	0	0	0	1	0.142857143	-49.960052	-6.33923	0.5	18.8	532	0	1	0	0	0	1	0	0	0	0	Bocaina	A	0.681044268	0	0	1.13507378	1.816118048	0.311085973	0	0	1.555429864	1.866515837	0.527770797	0	0
SB_0209	0	1	0	1	0	0	0	0	0	0	0	0	0	0	0	0	0	2	0.285714286	-49.959917	-6.339103	2.3	32.7	532	0	1	0	0	0	1	0	0	0	0	Bocaina	A	0.677966102	0	0	1.129943503	1.807909605	0.311262026	0	0	1.528013582	1.839275608	0.540676474	0	0
SB_0210	0	0	0	1	0	0	0	0	0	0	0	0	0	0	0	0	0	1	0.142857143	-49.959925	-6.339374	1.8	57.2	532	0	0	0	1	0	1	0	0	0	0	Bocaina	A	0.677200903	0	0	1.128668172	1.805869074	0.311173975	0	0	1.612446959	1.923620934	0.553459119	0	0
SB_0211	0	1	0	0	0	0	0	0	0	0	0	0	1	0	0	0	0	2	0.285714286	-49.960348	-6.340279	2.2	60.7	532	0	0	0	1	0	1	0	0	0	0	Bocaina	A	0.794551646	0	0	1.021566402	1.816118048	0.338791643	0	0	1.891586674	2.230378317	0.552902739	0	0
SB_0212	0	0	0	1	0	0	0	0	0	0	0	0	0	0	0	0	0	1	0.142857143	-49.960872	-6.340371	11.2	578.8	532	1	1	1	0	0	1	0	0	1	1	Bocaina	C	0.791855204	0	0	0.904977376	1.696832579	0.367855122	0	0	1.782682513	2.150537634	0.503144654	0	0
SB_0213	0	0	0	1	0	0	0	0	0	0	0	0	0	0	0	0	0	1	0.142857143	-49.961116	-6.340778	5.7	97.2	532	0	0	0	0	0	1	1	1	0	0	Bocaina	A	0.790960452	0	0	0.903954802	1.694915254	0.367543116	0	0	2.03562341	2.403166525	0.490380988	0	0
SB_0214	0	0	0	1	0	0	0	0	0	0	0	0	1	0	0	0	0	2	0.285714286	-49.975852	-6.303769	1.3	106.2	88.6	0	1	0	0	1	1	0	1	0	0	Bocaina	B	0	0	0	97.97068771	97.97068771	0.028296548	0	0	94.76513865	94.7934352	0.150962385	0	0
SB_0216	0	0	0	1	0	0	0	0	0	0	0	0	0	0	0	0	0	1	0.142857143	-49.975924	-6.304023	0.7	17.5	88.6	0	0	0	1	1	1	0	0	0	0	Bocaina	A	0	0	0	97.86036036	97.86036036	0.028288543	0	0	93.86138614	93.88967468	0.150962385	0	0
SB_0217	0	0	1	0	0	0	0	0	0	0	0	0	0	0	0	0	0	1	0.142857143	-49.975128	-6.34522	0.8	23	503.6	0	1	1	0	1	1	0	0	0	0	Bocaina	A	1.014656144	0	0	6.313416009	7.328072153	0.594227504	0	0	5.121675156	5.71590266	0.490566038	0	0
SB_0218	0	1	1	1	0	0	0	0	0	0	0	0	0	0	0	0	0	3	0.428571429	-49.975174	-6.345211	0.9	58	503.6	0	1	0	0	1	1	0	0	0	0	Bocaina	A	1.018099548	0	0	6.334841629	7.352941176	0.594395698	0	0	5.123124823	5.717520521	0.490380988	0	0
SB_0219	0	0	0	1	0	0	0	0	0	0	0	0	1	0	0	0	0	2	0.285714286	-49.975254	-6.304121	2.1	154	88.6	0	0	0	0	0	1	0	0	0	0	Bocaina	B	0	0	0	98.52272727	98.52272727	0.028272547	0	0	94.43030817	94.45858072	0.150791656	0	0
SB_0220	0	0	0	0	0	0	0	0	0	0	0	0	1	0	0	0	0	1	0.142857143	-49.966013	-6.301262	1.8	17.8	226.5	0	1	1	0	0	1	1	0	0	0	Bocaina	A	0.113250283	0	0	88.22197055	88.33522084	0.028288543	0	0	95.75671853	95.78500707	0.050270202	0	0
SB_0222	0	1	0	0	0	0	0	0	0	0	0	0	1	0	0	0	0	2	0.285714286	-49.99322	-6.358407	1.2	68.9	280.1	0	0	0	1	0	1	0	1	0	0	Bocaina	A	1.583710407	0	0	44.23076923	45.81447964	0.566091141	0	0	35.35239174	35.91848288	0.427404148	0	0
SB_0223	0	1	0	0	0	0	0	0	0	0	0	0	0	0	0	0	0	1	0.142857143	-49.99275	-6.358125	0.7	18.2	280.1	0	0	0	0	0	1	0	0	0	0	Bocaina	A	1.470588235	0	0	40.15837104	41.62895928	0.565131393	0	0	35.3772252	35.9423566	0.414781297	0	0
SB_0225	0	0	0	0	0	0	0	0	0	0	0	0	1	0	0	0	0	1	0.142857143	-50.002344	-6.376179	1.8	41.2	147.7	0	0	0	1	0	1	0	1	1	0	Bocaina	A	0	0	0	0	0	0.028288543	0	0	0.198019802	0.226308345	0.314346787	0	0
SB_0226	0	0	0	1	0	0	0	0	0	0	0	0	1	0	0	0	0	2	0.285714286	-49.993201	-6.35885	1.8	51.1	280.1	0	0	0	0	0	1	0	1	0	0	Bocaina	A	1.931818182	0	0	42.15909091	44.09090909	0.564652739	0	0	34.41558442	34.98023715	0.427404148	0	0
SB_0229	0	0	0	1	0	0	0	0	0	0	0	0	1	0	0	0	0	2	0.285714286	-49.995544	-6.343967	4.4	343.9	492.3	1	0	0	0	1	1	0	0	0	0	Bocaina	B	0.225988701	0	0	22.37288136	22.59887006	0.084961767	0	0	17.89861229	17.98357406	0.13832998	0	0
SB_0230	0	0	0	0	0	0	0	0	0	0	0	0	1	0	0	0	0	1	0.142857143	-49.995654	-6.343298	2.3	35.6	492.3	0	0	0	1	0	1	0	1	0	0	Bocaina	A	0.226500566	0	0	20.04530011	20.27180068	0.084841629	0	0	15.29977376	15.38461538	0.138225685	0	0
SB_0231	0	0	0	0	0	0	0	0	0	0	0	0	1	0	0	0	0	1	0.142857143	-49.995908	-6.342574	1.2	59.9	492.3	0	0	0	1	0	1	1	0	0	0	Bocaina	A	0.225988701	0	0	17.74011299	17.96610169	0.084913671	0	0	12.90687801	12.99179168	0.125786164	0	0
SB_0232	0	0	0	0	0	0	0	0	0	0	0	0	1	0	0	0	0	1	0.142857143	-49.995846	-6.341905	2.8	36.1	492.3	0	0	0	0	0	1	0	0	0	0	Bocaina	A	0.225733634	0	0	14.78555305	15.01128668	0.056625142	0	0	11.0419026	11.09852775	0.138312586	0	0
SB_0233	0	1	0	0	0	0	0	0	0	0	0	0	1	0	0	0	0	2	0.285714286	-49.905264	-6.341269	2.8	260.1	244.8	0	1	0	0	0	1	0	0	0	0	Bocaina	B	6.674208145	0	0	22.62443439	29.29864253	3.172804533	0	0	25.52407932	28.69688385	2.691485348	0	0
SB_0236	0	0	0	1	0	0	0	0	0	0	0	0	1	0	0	0	0	2	0.285714286	-49.90479	-6.343258	1.9	43.3	244.8	0	0	0	0	0	1	0	0	0	0	Bocaina	A	5.882352941	0	0	29.52488688	35.40723982	3.1656303	0	0	33.94573205	37.11136235	2.904564315	0	0
SB_0237	0	0	0	0	0	0	0	0	0	0	0	0	1	0	0	0	0	1	0.142857143	-49.904691	-6.343249	1.4	56.3	244.8	0	0	0	1	0	1	1	0	0	0	Bocaina	A	5.889014723	0	0	28.99207248	34.8810872	3.139140271	0	0	33.62556561	36.76470588	2.917871966	0	0
SB_0238	0	0	0	0	0	0	0	0	0	0	0	0	1	0	0	0	0	1	0.142857143	-49.904338	-6.343411	0.9	29	244.8	0	0	0	0	0	1	0	0	0	0	Bocaina	A	5.555555556	0	0	29.93197279	35.48752834	3.224893918	0	0	33.66336634	36.88826025	3.09239472	0	0
SB_0239	1	1	0	1	0	0	0	0	0	0	0	0	1	0	1	0	0	5	0.714285714	-49.903703	-6.344495	3	174.7	244.8	0	1	1	1	1	1	0	0	0	0	Bocaina	B	4.719101124	0	0	38.53932584	43.25842697	3.396546844	0	0	37.10727427	40.50382112	3.358913071	0	0
SB_0240	0	0	0	0	0	0	0	0	0	0	0	0	1	0	0	0	0	1	0.142857143	-49.903667	-6.344468	1.8	49.6	244.8	0	1	0	1	1	1	1	0	0	0	Bocaina	A	4.740406321	0	0	38.37471783	43.11512415	3.366336634	0	0	36.94483734	40.31117397	3.359335682	0	0
SB_0241	1	1	0	0	0	0	0	0	0	0	0	0	1	0	0	0	0	3	0.428571429	-49.903793	-6.344622	2.7	81.7	244.8	0	1	0	0	0	1	0	0	0	0	Bocaina	A	4.664391354	0	0	40.27303754	44.9374289	3.359683794	0	0	37.83173348	41.19141728	3.329982408	0	0
SB_0243	0	0	0	0	0	0	0	0	0	0	0	0	1	0	0	0	0	1	0.142857143	-49.905642	-6.333763	0.5	13.5	375.5	0	1	0	0	0	1	0	0	0	0	Bocaina	A	3.185437998	0	0	9.101251422	12.28668942	1.780667044	0	0	7.263990955	9.044657999	1.520291494	0	0
SB_0244	0	1	0	0	0	0	0	0	0	0	0	0	1	0	0	0	0	2	0.285714286	-49.976821	-6.353346	2.2	179.6	506.4	0	1	1	1	0	1	0	0	0	0	Bocaina	B	1.691093574	0	0	17.13641488	18.82750846	0.679694138	0	0	10.05380912	10.73350326	0.314425858	0	0
SL_001	0	1	1	1	0	0	0	0	0	0	0	0	1	1	0	0	0	5	0.714285714	-49.649413	-5.966198	2.6	286.2	174	1	0	1	1	1	1	1	1	0	0	Leste	B	3.405221339	0	0	76.50397276	79.9091941	4.467062482	0.480633305	0	76.98614645	81.93384224	4.208542714	2.185929648	0
SL_002	0	1	0	1	0	0	0	0	0	0	0	0	1	0	0	0	0	3	0.428571429	-49.649661	-5.964372	2.7	52.4	174	1	0	0	1	1	1	1	0	0	0	Leste	A	2.730375427	0	0	79.40841866	82.13879408	3.847241867	0.707213579	0	77.59547383	82.14992928	4.087536159	2.565715004	0
SL_003	0	1	0	0	0	0	0	0	0	0	0	0	1	0	0	0	0	2	0.285714286	-49.649697	-5.964254	0.4	34.3	174	1	0	0	1	1	1	1	0	0	0	Leste	A	2.724177072	0	0	79.68217934	82.40635641	3.736201528	0.707613926	0	77.78092273	82.22473818	4.024650987	2.515406867	0
SL_004	0	1	0	0	0	0	0	0	0	0	0	0	1	0	0	0	1	3	0.428571429	-49.649726	-5.96373	1.8	93.3	174	0	0	0	1	1	1	1	0	0	0	Leste	A	2.497162316	0	0	81.27128263	83.76844495	3.510758777	0.821064553	0	77.91619479	82.24801812	3.935621778	2.502200428	0
SL_005	0	1	0	1	0	0	0	0	0	0	1	0	1	0	0	0	0	4	0.571428571	-49.649699	-5.963675	1.8	26.3	174	0	0	0	1	1	1	1	0	0	0	Leste	A	2.488687783	0	0	81.56108597	84.04977376	3.542079909	0.878435818	0	77.78407481	82.20459054	3.964258747	2.51698968	0
SL_006	1	1	0	0	0	0	0	0	0	0	0	0	1	0	0	0	0	3	0.428571429	-49.649654	-5.963422	2	31.5	174	0	0	0	1	1	1	1	0	0	0	Leste	A	2.378255946	0	0	82.5594564	84.93771234	3.397508494	1.274065685	0	77.60475651	82.27633069	3.962762612	2.578940747	0
SL_007	0	1	0	0	0	0	0	0	0	0	0	0	1	0	0	0	0	2	0.285714286	-49.649439	-5.966406	0.6	11	174	0	0	0	1	1	1	0	0	0	0	Leste	A	3.397508494	0	0	76.33069083	79.72819932	4.497878359	0.45261669	0	76.9165488	81.86704385	4.313380282	2.049798793	0
SL_008	0	1	0	0	0	0	0	0	0	0	0	0	1	0	0	0	0	2	0.285714286	-49.649689	-5.967745	2	67.1	174	0	0	0	1	1	1	0	0	0	0	Leste	A	3.178206583	0	0	75.48240636	78.66061294	5.094820266	0.396263798	0	74.92216247	80.41324653	4.667840966	1.19526925	0
SL_009	1	1	0	0	0	0	0	0	0	0	0	0	1	0	0	0	0	3	0.428571429	-49.649698	-5.967818	2.1	68.2	174	1	0	1	1	1	1	1	0	0	1	Leste	A	3.178206583	0	0	75.2553916	78.43359818	5.108664973	0.395145357	0	74.76714649	80.27095682	4.664319839	1.169223032	0
SL_011	0	1	0	0	0	0	0	0	0	0	0	0	1	0	0	0	0	2	0.285714286	-49.649869	-5.967818	1.6	121.5	174	0	0	0	1	1	1	0	0	0	0	Leste	B	3.192702395	0	0	75.82668187	79.01938426	4.971751412	0.310734463	0	74.51977401	79.80225989	4.655259185	1.144942124	0
SL_012	1	1	0	0	0	0	0	0	0	0	0	0	1	0	0	0	0	3	0.428571429	-49.64985	-5.96458	2.9	18.3	174	0	0	0	1	1	1	0	0	0	0	Leste	A	2.844141069	0	0	79.06712173	81.9112628	3.904923599	0.622524052	0	77.70232032	82.22976797	4.091653028	2.55570943	0
SL_013	1	1	0	1	0	0	0	0	0	0	0	0	1	0	0	0	0	4	0.571428571	-49.649989	-5.963278	3.3	28.5	174	0	0	0	0	1	1	1	0	0	0	Leste	A	2.159090909	0	0	82.84090909	85	3.081707662	1.328809726	0	78.25841108	82.66892847	3.873239437	2.527665996	0
SL_014	1	1	0	0	0	0	0	0	0	0	0	0	1	0	0	0	0	3	0.428571429	-49.650053	-5.962917	1.1	11.1	163.7	0	0	0	1	1	1	0	0	0	0	Leste	A	1.807909605	0	0	83.27683616	85.08474576	2.860379496	1.869158879	0	78.13650524	82.86604361	3.825824314	2.617669268	0
SL_015	1	1	0	0	0	0	0	0	0	0	0	0	1	0	0	0	0	3	0.428571429	-49.6501	-5.962302	0.7	13.4	163.7	0	0	0	1	1	1	1	0	0	0	Leste	A	1.801801802	0	0	84.00900901	85.81081081	2.6032824	2.716468591	0	78.15506508	83.47481607	3.61369932	2.770083102	0
SL_016	0	1	0	1	0	0	0	0	0	0	0	0	1	0	0	0	0	3	0.428571429	-49.647632	-5.970327	7.9	200.5	174	1	0	0	1	1	1	1	0	0	0	Leste	B	4.519774011	0	0	70.39548023	74.91525424	7.001133787	0.680272109	0	67.00680272	74.68820862	5.71141024	1.295760473	0
SL_017	0	1	0	0	0	0	0	0	0	0	0	0	1	0	0	0	0	2	0.285714286	-49.646717	-5.971292	2.5	62.5	245	0	0	0	1	1	1	1	0	0	0	Leste	A	5.119453925	0	0	72.46871445	77.58816837	7.714043515	0.762927381	0	63.23820288	71.71517378	6.485671192	2.362996481	0
SL_018	0	1	0	0	0	0	0	0	0	0	1	0	1	0	0	0	0	3	0.428571429	-49.646554	-5.971464	1.4	17.5	245	0	0	0	1	1	1	0	0	0	0	Leste	A	4.659090909	0	0	73.18181818	77.84090909	7.805429864	0.904977376	0	62.38687783	71.09728507	6.604487018	2.609024452	0
SL_019	0	1	0	0	0	0	0	0	0	0	0	0	1	0	0	0	0	2	0.285714286	-49.646438	-5.971183	1.4	24.5	245	0	0	0	1	1	1	0	0	0	0	Leste	A	5.079006772	0	0	70.42889391	75.50790068	7.735902522	0.7934259	0	63.38906206	71.91839048	6.732947395	2.668009061	0
SL_020	0	1	0	0	0	0	0	0	0	0	0	0	1	0	0	0	0	2	0.285714286	-49.646311	-5.97121	2.9	53.5	245	0	0	0	1	1	1	0	0	0	0	Leste	A	5.316742081	0	0	70.24886878	75.56561086	7.757644394	0.906002265	0	63.05209513	71.71574179	6.801864215	2.808918	0
SL_022	1	1	0	0	0	0	0	0	1	0	0	0	1	1	0	0	0	5	0.714285714	-49.646519	-5.971219	1.3	33	245	0	0	0	1	1	1	0	0	0	0	Leste	A	5.191873589	0	0	70.76749436	75.95936795	7.72714407	0.792527597	0	63.31729408	71.83696575	6.582756451	2.592825677	0
SL_023	1	1	0	1	0	0	0	0	0	0	0	0	1	0	0	0	0	4	0.571428571	-49.64631	-5.97177	0.8	10	400.3	0	0	0	1	1	1	0	0	0	0	Leste	A	4.406779661	0	0	74.68926554	79.0960452	7.788161994	1.104502974	0	61.1441518	70.03681677	6.938672711	2.833396298	0
SL_024	1	1	0	1	0	0	0	0	0	0	0	0	1	0	0	0	0	4	0.571428571	-49.644962	-5.972409	1.6	54.5	400.3	1	0	0	1	1	1	1	0	0	0	Leste	A	3.603603604	0.112612613	0	72.2972973	76.01351351	8.250637936	1.502693507	0	58.57669407	68.33002552	8.125786164	3.735849057	0
SL_025	0	1	0	0	0	0	0	0	0	0	0	0	1	0	0	0	0	2	0.285714286	-49.644826	-5.972599	1.9	27.5	400.3	0	0	0	1	1	0	1	0	0	0	Leste	A	3.291713961	0.113507378	0	72.30419977	75.70942111	8.338044093	1.526286037	0	58.25325042	68.11758055	8.214869795	3.77405963	0
SL_026	1	1	0	0	0	0	0	0	0	0	0	0	1	0	0	1	0	4	0.571428571	-49.644745	-5.972635	1.2	107	400.3	0	0	0	1	1	1	1	1	0	0	Leste	B	3.178206583	0.113507378	0	72.1906924	75.48240636	8.434757996	1.52844608	0	58.13756015	68.10076422	8.225380455	3.835995472	0
SL_027	1	1	0	1	0	0	0	0	0	0	0	0	1	0	0	0	0	4	0.571428571	-49.643986	-5.97285	1.4	58.5	400.3	0	0	0	1	1	1	0	0	0	0	Leste	A	3.846153846	0.113122172	0	66.62895928	70.58823529	8.926041371	1.643525078	0	57.83508076	68.40464721	8.393104316	4.592928149	0
SL_028	1	1	0	0	0	0	0	0	0	0	0	0	1	0	0	0	0	3	0.428571429	-49.643931	-5.972877	2.9	43.5	400.3	0	0	0	1	1	1	0	0	0	0	Leste	A	3.846153846	0	0	66.40271493	70.24886878	8.915935466	1.669968865	0	57.79790546	68.38380979	8.402515723	4.641509434	0
SL_029	0	1	0	0	0	0	1	0	0	0	0	0	1	0	0	0	0	3	0.428571429	-49.643616	-5.972542	2.7	246	400.3	1	0	0	1	1	1	1	0	0	0	Leste	B	3.959276018	0	0	62.21719457	66.17647059	8.890147225	1.783691959	0	58.7202718	69.39411099	8.552714448	5.252550699	0
SL_030	0	1	1	1	0	0	1	0	0	0	0	0	1	0	0	0	1	6	0.857142857	-49.643562	-5.972469	0.8	125.5	400.3	1	0	0	1	1	1	1	1	0	0	Leste	B	3.968253968	0	0	61.56462585	65.53287982	8.869368093	1.983564749	0	58.71351658	69.56644942	8.608104707	5.348603071	0
SL_031	0	1	1	1	0	0	0	1	0	0	0	0	1	1	0	0	1	7	1	-49.643382	-5.972351	3.2	74	400.3	1	0	0	1	1	1	1	1	0	0	Leste	A	3.963759909	0	0	59.79614949	63.7599094	8.77441268	2.179450892	0	58.93008774	69.88395132	8.65408805	5.748427673	0
SL_032	0	1	0	0	0	0	0	0	0	0	0	0	1	0	0	0	0	2	0.285714286	-49.644546	-5.968872	1.1	10	245	0	0	0	1	1	1	0	0	0	0	Leste	A	7.832009081	0	0	57.54824064	65.38024972	6.018649336	0.649901102	0	67.33540548	74.00395592	7.468879668	4.551741481	0
SL_033	0	1	0	0	0	0	0	0	0	0	0	0	1	0	0	0	1	3	0.428571429	-49.643723	-5.969476	1.9	10	245	0	0	0	1	1	1	1	0	0	0	Leste	A	8.068181818	0	0	53.97727273	62.04545455	6.702488688	1.244343891	0	64.45135747	72.39819005	8.274647887	5.533199195	0
SL_035	1	1	1	1	0	0	0	0	0	0	0	0	1	0	0	0	1	6	0.857142857	-49.637971	-5.975765	6.5	86.3	475.7	0	0	0	1	1	1	1	1	0	0	Leste	A	14.57627119	9.717514124	0	44.40677966	68.70056497	10.49208145	10.2658371	0	50.45248869	71.21040724	8.425692695	9.874055416	0
SL_036	1	1	0	0	0	0	0	0	0	0	0	0	1	0	0	0	0	3	0.428571429	-49.637376	-5.975511	0.9	16.8	475.7	0	0	0	1	1	1	1	0	0	0	Leste	A	14.81900452	12.66968326	0	40.49773756	67.98642534	11.03253182	11.45685997	0	49.81612447	72.30551627	8.525374638	10.09948369	0.012592872
SL_037	1	1	0	1	0	0	1	0	0	0	0	0	1	0	0	0	0	5	0.714285714	-49.631814	-5.97802	3.6	65.1	475.7	1	0	0	1	1	1	1	0	0	1	Leste	A	14.18842225	10.44267877	0	70.14755959	94.77866061	12.5884017	15.21923621	0	60.31117397	88.11881188	7.218309859	9.934607646	0.075452716
SL_038	1	1	0	0	0	0	0	0	0	0	0	0	1	0	0	0	0	3	0.428571429	-49.632348	-5.977524	3.2	22.5	475.7	0	0	0	1	1	1	1	0	0	1	Leste	A	15.50741163	12.99885975	0	65.90649943	94.41277081	12.4258684	16.04066648	0	57.78028805	86.24682293	7.534591195	10.0754717	0.075471698
SL_039	0	1	0	1	0	0	0	0	0	0	0	0	1	0	0	0	0	3	0.428571429	-49.631805	-5.978047	1	49.5	475.7	0	0	0	1	1	1	1	0	0	0	Leste	A	13.99317406	10.23890785	0	70.53469852	94.76678043	12.57772753	15.1780667	0	60.4013567	88.15715093	7.22285139	9.940858185	0.075500189
SL_040	1	1	0	0	0	0	0	0	0	0	0	0	1	0	0	0	0	3	0.428571429	-49.632403	-5.977425	2.6	14.5	475.7	0	0	0	1	1	1	1	0	0	0	Leste	A	15.8013544	13.76975169	0	64.89841986	94.46952596	12.43978464	16.18022103	0	57.46670445	86.08671012	7.572327044	10.11320755	0.075471698
SL_041	1	1	0	0	0	0	0	0	0	0	0	0	1	0	0	0	0	3	0.428571429	-49.632792	-5.976964	1.3	30.4	475.7	0	0	0	1	1	1	1	1	0	0	Leste	A	16.04519774	16.15819209	0	61.92090395	94.12429379	12.38662132	16.72335601	0	55.86734694	84.97732426	7.836477987	10.33962264	0.075471698
SL_042	0	1	0	1	0	0	1	0	0	0	0	1	1	0	0	0	0	5	0.714285714	-49.632429	-5.977814	0.5	44.1	475.7	0	0	0	1	1	1	1	0	0	0	Leste	A	14.98297389	11.23723042	0	68.44494892	94.66515323	12.3020362	15.38461538	0	58.39932127	86.08597285	7.412060302	9.874371859	0.075376884
SL_043	1	1	0	1	0	0	0	0	0	0	0	0	1	0	0	0	0	4	0.571428571	-49.631908	-5.976727	1.6	34.1	475.7	0	0	0	1	1	1	0	0	0	0	Leste	A	18.02721088	18.93424036	0	57.4829932	94.44444444	12.39062941	17.78154107	0.056449337	56.90093141	87.12955123	7.805429864	10.82202112	0.075414781
SL_044	1	1	0	0	0	0	0	0	1	0	0	0	1	0	0	0	0	4	0.571428571	-49.6355	-5.98152	3.8	263.1	469.8	0	0	0	1	1	1	1	1	1	1	Leste	B	15.14124294	3.276836158	0	74.12429379	92.54237288	8.045325779	4.759206799	0	71.84135977	84.64589235	6.868788527	7.070071707	0
SL_045	1	1	0	0	0	0	0	0	0	0	0	0	1	0	0	0	0	3	0.428571429	-49.635753	-5.981548	1.8	52	469.8	0	0	0	1	1	0	1	0	0	0	Leste	A	15.46275395	3.273137698	0	72.12189616	90.85778781	7.990932275	4.533862284	0	71.77670728	84.30150184	6.817610063	6.943396226	0
SL_046	1	1	0	0	0	0	0	0	0	0	0	0	1	0	0	0	0	3	0.428571429	-49.635201	-5.982089	1.2	94.8	469.8	0	0	0	1	1	1	1	1	1	0	Leste	A	12.23103058	2.604756512	0	80.74745187	95.58323896	7.873123761	4.049844237	0	74.53979043	86.46275843	6.895683906	6.631433245	0
SL_047	0	1	0	0	0	0	0	0	0	0	0	0	1	0	0	0	0	2	0.285714286	-49.634648	-5.982811	3.6	50.5	469.8	0	0	0	1	1	1	0	0	0	1	Leste	A	8.35214447	2.595936795	0	87.58465011	98.53273138	7.391673747	3.171905976	0	78.16482583	88.72840555	6.822759315	6.004531722	0
SL_048	0	1	0	0	0	0	0	0	0	0	0	0	1	0	0	0	0	2	0.285714286	-49.631061	-5.983028	1.6	69.4	469.8	0	0	0	1	1	1	0	0	0	0	Leste	A	0	0	0	100	100	7.790368272	3.257790368	0	83.28611898	94.33427762	7.084434378	6.480432868	0.075500189
SL_049	1	1	0	0	0	0	0	0	0	0	0	0	1	0	0	0	0	3	0.428571429	-49.63098	-5.982911	1.2	15.5	469.8	0	0	0	1	1	1	1	0	0	0	Leste	A	0	0	0	100	100	7.958085528	3.455111866	0	82.78108185	94.19427924	7.134767837	6.64401661	0.075500189
SL_050	1	1	0	1	0	0	0	0	0	0	0	0	1	0	0	0	0	4	0.571428571	-49.630661	-5.98045	5	226.2	469.8	0	0	1	1	1	1	1	1	0	0	Leste	B	1.463963964	0	0	98.42342342	99.88738739	11.12369091	8.944240023	0	73.4503255	93.51825644	7.005408125	8.829078103	0.075462206
SL_051	0	1	0	1	0	0	0	0	0	0	0	0	1	0	0	0	0	3	0.428571429	-49.627794	-5.981845	1.6	56.4	372.2	0	0	0	1	1	1	1	0	0	0	Leste	A	0.568181818	0	0	99.20454545	99.77272727	8.161536289	3.44535442	0	82.71674668	94.32363739	7.708752515	7.671026157	0.075452716
SL_052	1	1	0	0	0	0	0	0	0	0	0	0	1	0	0	0	0	3	0.428571429	-49.627604	-5.981971	1.1	43.8	372.2	0	0	0	1	1	1	1	0	0	0	Leste	A	0.790960452	0	0	98.98305085	99.7740113	7.613925842	3.028587603	0	83.75318426	94.39569771	7.875204428	7.44747767	0.075481193
SL_053	0	1	0	1	0	0	0	0	0	0	0	0	1	0	0	0	0	3	0.428571429	-49.627469	-5.981952	2.4	34.6	372.2	0	0	0	1	1	1	1	0	0	0	Leste	A	1.128668172	0	0	98.64559819	99.77426637	7.355021216	3.026874116	0	84.07355021	94.45544554	8.004027183	7.450289454	0.07550969
SL_054	0	1	0	0	0	0	0	0	0	0	0	0	1	0	0	0	0	2	0.285714286	-49.627179	-5.981988	0.9	23.4	372.2	0	0	0	1	1	1	1	0	0	0	Leste	A	1.698754247	0	0	97.9614949	99.66024915	7.072135785	2.659123055	0	84.7241867	94.45544554	8.251448728	7.344419249	0.07558579
SL_055	0	1	0	1	0	0	0	0	0	0	0	0	1	0	0	0	0	3	0.428571429	-49.627125	-5.982069	0.4	12.6	372.2	0	0	0	1	1	1	1	0	0	0	Leste	A	1.698754247	0	0	97.9614949	99.66024915	6.855524079	2.379603399	0	85.2407932	94.47592068	8.378412379	7.233614291	0.075481193
SL_056	0	1	0	0	0	0	0	0	0	0	0	0	1	0	0	0	0	2	0.285714286	-49.625925	-5.981406	1.2	30.1	372.2	0	0	1	1	1	1	0	0	0	0	Leste	A	5.304740406	0	0	90.51918736	95.82392777	6.49277006	2.608449107	0.170116246	84.63283244	93.90416785	8.631102164	7.56165073	0.075490689
SL_057	0	1	0	0	0	0	0	0	0	0	0	0	1	0	0	0	0	2	0.285714286	-49.625539	-5.976756	1.2	79.2	475.8	0	0	0	1	1	1	1	1	0	0	Leste	A	17.74011299	4.06779661	0.564971751	65.19774011	87.57062147	7.958085528	12.99915038	0.169923534	71.22628151	92.35344095	7.041368037	13.6300767	0.075443229
SL_058	0	1	0	1	0	0	0	0	0	0	0	0	1	0	0	0	0	3	0.428571429	-49.624502	-5.976365	12	208.5	475.8	1	0	0	1	1	1	1	1	0	0	Leste	B	16.32882883	2.702702703	0.675675676	64.07657658	83.78378378	7.24801812	11.4382786	0.169875425	72.84824462	91.70441676	7.275015733	14.08432977	0.075519194
SL_059	0	1	0	0	0	0	0	0	0	0	0	0	1	0	0	0	0	2	0.285714286	-49.624707	-5.980851	2.4	26.4	372.2	0	0	0	1	1	1	1	0	0	0	Leste	A	7.344632768	0	0	84.63276836	91.97740113	6.140350877	2.490096208	0.169779287	82.39954726	91.19977363	8.83797054	7.717487096	0.07553821
SL_060	0	1	0	1	0	0	0	0	0	0	0	0	1	0	0	0	0	3	0.428571429	-49.622696	-5.979526	2.5	100.2	475.8	1	0	0	1	1	1	1	1	0	0	Leste	B	8.35214447	0	0	81.37697517	89.72911964	6.315491362	2.237326536	0.169923534	79.69413764	88.41687907	8.228485153	8.895319577	0.075490689
SL_061	0	1	0	0	0	0	0	0	0	0	0	0	1	0	0	0	0	2	0.285714286	-49.6221	-5.979506	2.3	43.6	348.1	0	0	0	1	1	1	1	1	0	0	Leste	A	8.013544018	0	0	82.95711061	90.97065463	6.596828992	1.528878822	0.169875425	79.38844847	87.68403171	8.335431881	8.373205742	0.075547721
SL_062	0	1	0	1	0	0	0	0	1	0	0	0	1	0	0	0	0	4	0.571428571	-49.62173	-5.979379	1.4	42	348.1	0	0	0	1	1	1	0	1	0	1	Leste	A	8.031674208	0	0	83.37104072	91.40271493	6.768620787	1.246105919	0.169923534	79.09940527	87.28405551	8.344870988	8.294524858	0.075519194
SL_063	0	1	0	0	0	0	0	0	0	0	0	0	1	0	0	0	0	2	0.285714286	-49.621613	-5.979243	0.7	36.1	348.1	0	0	1	0	1	1	1	0	0	0	Leste	A	8.031674208	0	0	83.25791855	91.28959276	6.859410431	1.218820862	0.170068027	78.9399093	87.18820862	8.318650894	8.368990687	0.07550969
SL_064	1	1	0	0	0	0	0	0	0	0	0	0	1	1	0	0	0	4	0.571428571	-49.621442	-5.979152	1.6	40.8	348.1	0	0	1	1	1	1	0	0	0	0	Leste	A	8.086560364	0	0	83.59908884	91.6856492	6.95504665	1.159174442	0.169635284	78.76731694	87.05117331	8.2683111	8.431915429	0.07550969
SL_065	0	1	0	1	0	0	1	0	0	0	0	0	1	0	0	0	0	4	0.571428571	-49.619945	-5.981418	0.3	74.9	245	0	0	0	1	1	1	0	1	0	0	Leste	A	4.632768362	0	0	83.84180791	88.47457627	6.772456787	0	0.113346557	81.21280816	88.0986115	10.78937429	2.442402115	0.07553821
SL_066	0	1	0	0	0	0	0	0	1	0	0	0	1	0	0	0	0	3	0.428571429	-49.620108	-5.981247	1.1	26.8	245	0	0	0	1	1	1	1	1	0	0	Leste	A	5.561861521	0	0	83.9954597	89.55732123	6.623266346	0	0.169827342	81.00764223	87.80073592	10.54751416	2.86972939	0.075519194
SL_067	1	1	0	0	0	0	0	0	0	0	0	1	1	0	0	0	0	4	0.571428571	-49.620064	-5.98102	1.4	72.5	245	0	0	0	1	1	1	0	0	0	0	Leste	A	5.448354143	0	0	83.65493757	89.10329171	6.384180791	0	0.169491525	80.76271186	87.31638418	10.36087011	3.218911103	0.075443229
SL_068	0	1	0	0	0	0	0	0	0	0	0	0	1	0	0	0	0	2	0.285714286	-49.62008	-5.981943	0.4	63.8	245	0	0	1	1	1	1	0	0	0	0	Leste	A	4.303510759	0	0	84.71121178	89.01472254	7.108467856	0	0	81.76154064	88.8700085	11.17543418	1.988421847	0.07550969
SL_069	0	1	0	1	0	0	0	0	0	0	0	0	1	0	0	0	0	3	0.428571429	-49.620616	-5.984051	1.6	116	245	1	0	0	1	1	1	1	0	0	0	Leste	B	2.494331066	0	0	85.14739229	87.64172336	8.861834655	0	0	81.96489241	90.82672707	12.15740508	0.829771184	0.075433744
SL_070	0	1	0	0	0	0	0	0	1	0	0	0	1	0	0	0	0	3	0.428571429	-49.620689	-5.984033	0.9	25.5	245	0	0	0	1	1	1	0	0	0	0	Leste	A	2.598870056	0	0	85.19774011	87.79661017	8.717803566	0	0	82.05491084	90.77271441	12.10711592	0.854915766	0.075433744
SL_071	0	1	0	0	0	0	0	0	0	0	0	0	1	0	0	0	0	2	0.285714286	-49.624549	-5.97206	0.9	41	475.8	0	0	0	1	1	1	0	0	0	0	Leste	A	9.954751131	17.98642534	0.678733032	57.01357466	85.63348416	8.406453439	26.26662893	0.169827342	56.1279366	90.97084631	7.56947064	15.39041871	0.075443229
SL_072	0	1	0	0	0	0	0	0	0	0	0	0	1	0	0	0	0	2	0.285714286	-49.62442	-5.972819	2	33	475.8	0	0	0	1	1	1	0	0	0	0	Leste	A	11.14864865	13.4009009	0.675675676	56.86936937	82.09459459	8.293235211	24.05887348	0.169827342	58.78856496	91.31050099	7.587768969	15.10003775	0.075500189
SL_073	0	1	0	0	0	0	0	0	0	0	0	0	1	0	0	0	0	2	0.285714286	-49.633077	-5.971584	2	209.1	475.7	1	0	0	1	1	1	1	1	0	1	Leste	B	13.76975169	43.11512415	0	31.03837472	87.92325056	10.49050184	21.97334845	0	46.04479728	78.50864758	10.81624953	13.13042385	0.314425858
SL_074	0	1	1	1	0	0	1	0	1	0	0	0	1	0	0	0	1	7	1	-49.632187	-5.966056	10	734.9	372.1	1	0	0	1	1	1	1	0	0	0	Leste	C	9.491525424	26.66666667	0	36.27118644	72.42937853	10.17573696	22.33560091	0.765306122	42.82879819	76.10544218	8.618520382	15.33719175	0.415198792
SL_075	0	1	0	0	0	0	0	0	0	0	0	0	1	0	0	0	0	2	0.285714286	-49.632252	-5.965441	6.5	240.5	372.1	0	0	0	1	1	1	1	0	0	1	Leste	B	10.63348416	22.39819005	0	35.52036199	68.5520362	9.614293817	21.38400454	0.765740216	44.83834373	76.6023823	8.491634168	15.19688011	0.415146559
SL_076	0	1	0	0	0	0	0	0	0	0	0	0	1	0	0	0	0	2	0.285714286	-49.642238	-5.967021	3.2	90	245	0	0	0	1	1	1	0	0	0	0	Leste	A	12.51409245	0	0	51.07102593	63.58511838	6.379359229	1.445988092	0	63.0847746	70.91012192	7.371069182	7.660377358	0.125786164
SL_077	0	1	0	0	0	0	0	0	0	0	0	0	1	0	0	0	0	2	0.285714286	-49.642501	-5.966787	1	48	245	0	0	0	1	1	1	1	0	0	0	Leste	A	12.55656109	0	0	52.60180995	65.15837104	6.092377444	1.19013885	0	64.09747804	71.37999433	6.966800805	7.306338028	0.113179074
SL_078	0	1	0	0	0	0	0	0	0	0	0	0	1	0	0	0	0	2	0.285714286	-49.64232	-5.966805	2.3	58.5	245	1	0	1	1	1	1	1	0	0	1	Leste	A	12.6984127	0	0	52.2675737	64.96598639	6.253537068	1.329937748	0	63.49745331	71.08092813	7.178777973	7.593663566	0.138295197
SL_079	0	1	0	1	0	0	0	0	0	0	0	0	1	0	0	0	0	3	0.428571429	-49.638334	-5.964461	4	317.2	372.1	1	0	0	1	1	1	1	1	0	0	Leste	B	12.5	2.59009009	0	53.6036036	68.69369369	7.990932275	5.780674412	0.311703032	53.7546047	67.83791442	7.007170713	11.73732545	0.339665367
SL_080	0	1	0	1	0	0	0	0	0	0	0	0	1	0	0	0	1	4	0.571428571	-49.638469	-5.964408	3.9	57	372.1	0	0	0	1	1	1	0	0	0	0	Leste	A	12.96505073	2.254791432	0	54.11499436	69.33483653	7.896971412	5.547693179	0.311350127	54.31644495	68.07245967	6.921721621	11.70400201	0.339793607
SL_081	0	1	0	0	0	0	0	0	0	0	0	0	1	0	0	0	0	2	0.285714286	-49.6374	-5.958563	0.4	6.6	266.6	0	0	0	1	1	1	1	0	0	0	Leste	A	5.862457723	0.112739572	0	68.77113867	74.74633596	5.864022663	5.552407932	0.764872521	69.97167139	82.1529745	5.539468715	8.082588443	0.365101347
SL_082	0	1	0	0	0	0	1	1	0	0	0	0	1	0	0	1	0	5	0.714285714	-49.637409	-5.958617	3.2	137.4	266.6	0	0	0	1	1	1	1	0	0	0	Leste	B	5.875706215	0.11299435	0	68.58757062	74.57627119	5.97733711	5.52407932	0.764872521	69.88668555	82.1529745	5.583501006	8.098591549	0.364688129
SL_083	0	1	0	0	0	0	1	0	0	0	0	0	1	0	0	0	0	3	0.428571429	-49.636379	-5.958406	3.8	119	266.6	0	0	0	1	1	1	0	0	0	0	Leste	B	6.598407281	0.455062571	0.796359499	65.52901024	73.37883959	6.306561086	4.383484163	0.763574661	70.07918552	81.53280543	5.474452555	8.545179965	0.453058142
SL_084	0	1	0	0	0	0	0	0	0	0	0	0	1	0	0	0	0	2	0.285714286	-49.636415	-5.958596	1.2	13.1	266.6	0	0	0	1	1	1	0	0	0	0	Leste	A	6.787330317	0.791855204	0.452488688	63.91402715	71.94570136	6.361323155	4.127791914	0.763358779	70.20073509	81.45320893	5.518541798	8.7115022	0.439974859
SL_085	0	1	0	0	0	0	0	0	0	0	0	0	1	0	0	0	0	2	0.285714286	-49.636333	-5.958677	1.2	33.3	266.6	0	0	0	1	1	1	1	0	0	0	Leste	A	6.772009029	1.015801354	0.902934537	62.86681716	71.55756208	6.553191489	3.773049645	0.765957447	70.26950355	81.36170213	5.547169811	8.842767296	0.440251572
SL_086	0	1	0	0	0	0	0	0	0	0	0	0	1	0	0	0	0	2	0.285714286	-49.63608	-5.958749	2	33.9	266.6	0	0	0	1	1	1	0	0	0	0	Leste	A	7.118644068	1.355932203	1.355932203	60.56497175	70.39548023	6.910223733	3.34182951	0.764655905	70.29170207	81.30841121	5.563247325	9.074889868	0.453115167
SL_087	0	1	0	1	0	0	1	0	0	0	0	0	1	0	0	0	0	4	0.571428571	-49.63589	-5.958902	2.1	169	266.6	0	0	0	1	1	1	1	0	0	1	Leste	B	7.39476678	1.820250284	1.592718999	57.79294653	68.60068259	7.152954481	3.025162567	0.763358779	70.31382528	81.2553011	5.579992459	9.299987432	0.452431821
SL_088	0	1	0	0	0	0	0	0	0	0	0	0	1	0	0	0	0	2	0.285714286	-49.63589	-5.958848	0.8	23.7	266.6	0	0	0	1	1	1	0	0	0	0	Leste	A	7.361268403	1.585503964	1.585503964	58.43714609	68.96942242	7.082152975	3.059490085	0.764872521	70.31161473	81.21813031	5.562547194	9.224767178	0.453058142
SL_089	0	1	0	1	0	0	1	0	0	0	0	0	1	0	0	0	0	4	0.571428571	-49.635691	-5.959146	0.4	183	266.6	0	0	0	1	1	1	1	1	0	0	Leste	B	7.508532423	2.616609784	2.04778157	53.92491468	66.09783845	7.52688172	2.829654782	0.764006791	69.97736276	81.09790606	5.630970337	9.653092006	0.452488688
SL_090	0	1	0	0	0	0	0	0	0	0	0	0	1	1	0	0	0	3	0.428571429	-49.635736	-5.959119	0.5	60	266.6	0	0	0	1	1	1	1	0	0	0	Leste	A	7.432432432	2.477477477	2.027027027	54.72972973	66.66666667	7.417893545	2.859569649	0.764439411	70.07361268	81.11551529	5.624764062	9.601107336	0.453001133
SL_091	0	1	0	0	0	0	0	0	0	0	0	0	1	0	0	0	0	2	0.285714286	-49.6356	-5.959254	2.3	16	266.6	0	0	0	1	1	1	0	0	0	0	Leste	A	7.491486947	2.951191827	2.043132804	53.00794552	65.49375709	7.613925842	2.745542032	0.76422304	69.91225587	81.03594679	5.645668301	9.857915252	0.452659374
SL_092	0	1	0	0	0	0	0	0	0	0	0	0	1	0	0	0	0	2	0.285714286	-49.635473	-5.959553	7.1	77	266.6	0	0	0	1	1	1	1	1	0	0	Leste	A	7.553551297	3.945885006	2.029312289	49.15445321	62.6832018	7.783753184	2.660628361	0.76422304	69.74242853	80.95103312	5.712847615	10.39385932	0.440417768
SL_093	0	1	0	0	0	0	0	0	0	1	0	0	1	0	0	0	0	3	0.428571429	-49.632709	-5.952238	3.8	211	155.4	0	0	0	1	1	1	1	0	0	0	Leste	B	1.592718999	0	0	94.88054608	96.47326507	2.43006499	2.571347838	1.045493077	79.99434869	86.04125459	4.360392058	3.392812264	0.46494094
SL_094	0	1	0	0	0	0	0	0	0	1	0	0	1	0	0	0	0	3	0.428571429	-49.632664	-5.952112	1.4	19.5	155.4	0	0	0	1	1	1	1	0	0	0	Leste	A	1.585503964	0	0	94.79048698	96.37599094	2.263723826	2.574985852	1.046972269	80.27730617	86.16298812	4.340168575	3.245691282	0.465467354
SL_095	0	1	1	0	0	0	0	1	0	1	0	0	1	0	0	0	0	5	0.714285714	-49.632483	-5.952401	3.3	94	155.4	0	0	0	1	1	1	1	1	0	0	Leste	A	1.587301587	0	0	94.21768707	95.80498866	2.661381653	2.434881087	1.047565119	79.41676104	85.5605889	4.439134809	3.533702213	0.465291751
SL_096	0	1	0	0	0	0	0	0	0	1	0	0	1	0	0	0	0	3	0.428571429	-49.632719	-5.952076	2.2	20.5	155.4	0	0	0	1	1	1	0	1	0	0	Leste	A	1.583710407	0	0	94.79638009	96.3800905	2.27014756	2.582292849	1.049943246	80.33484677	86.23723042	4.315008177	3.258271481	0.465467354
SL_097	0	1	0	1	0	0	0	1	0	0	0	0	1	0	0	0	0	4	0.571428571	-49.643481	-5.972234	4	73.6	400.3	1	0	0	1	1	1	1	0	0	0	Leste	A	4.06779661	0	0	60.4519774	64.51977401	8.640226629	2.067988669	0	59.26345609	69.97167139	8.695105071	5.637347427	0
SL_099	0	1	0	1	0	0	0	0	0	0	0	0	1	0	0	0	0	3	0.428571429	-49.62452	-5.976166	1.6	28	475.8	0	0	0	1	1	1	0	0	0	0	Leste	A	16.72354949	3.299203641	0.682593857	63.0261661	83.73151308	7.300509338	12.22410866	0.169779287	72.04301075	91.73740804	7.250755287	14.27492447	0.075528701
SL_100	0	1	0	0	0	0	0	0	0	0	0	0	1	0	0	0	0	2	0.285714286	-49.622444	-5.979326	3	20.5	475.8	0	0	0	0	1	1	1	0	0	0	Leste	A	8.409090909	0	0	81.47727273	89.88636364	6.421499293	2.206506365	0.169731259	79.29278642	88.09052334	8.065936832	9.135522839	0.075500189
SL_101	1	1	0	1	0	0	0	0	0	0	0	0	1	0	0	0	0	4	0.571428571	-49.674588	-5.928302	32.26	1836	241.7	0	0	0	1	1	1	1	1	0	0	Leste	D	2.252252252	0	0	78.49099099	80.74324324	1.55851516	2.040238028	0	64.80589402	68.40464721	2.278449144	2.328801611	0
SL_102	0	1	0	0	0	0	0	0	0	0	0	0	1	0	0	0	0	2	0.285714286	-49.673739	-5.928101	2.33	43	241.7	0	0	0	1	1	1	1	0	0	0	Leste	A	2.031602709	0	0	80.36117381	82.39277652	1.585055194	2.09453722	0	67.42145485	71.10104727	2.240402769	2.366268093	0
SL_103	0	1	0	1	0	0	0	0	0	0	0	0	1	0	0	0	0	3	0.428571429	-49.676181	-5.896299	3.43	60	85.9	0	0	0	1	1	1	1	0	0	0	Leste	A	1.807909605	0	0	87.68361582	89.49152542	4.018109791	0	0	64.77079796	68.78890775	3.160412994	0	0
SL_104	0	1	0	0	0	0	0	0	0	0	0	0	1	0	0	0	0	2	0.285714286	-49.674947	-5.929008	6.33	40.5	241.7	0	0	0	1	1	1	1	0	0	0	Leste	A	2.84738041	0	0	79.27107062	82.11845103	1.86440678	2.09039548	0	62.85310734	66.8079096	2.615694165	2.389336016	0
SL_105	1	1	0	0	0	0	0	0	0	0	0	0	1	0	0	0	0	3	0.428571429	-49.67629	-5.896245	1.99	38	85.9	0	0	0	1	1	0	1	1	0	0	Leste	A	1.814058957	0	0	88.0952381	89.90929705	3.882119581	0	0	65.06092377	68.94304336	3.146633103	0	0
SL_106	1	1	0	0	0	0	0	0	0	0	0	0	1	0	0	0	0	3	0.428571429	-49.676128	-5.896118	0.71	9.5	85.9	0	0	0	0	1	1	0	0	0	0	Leste	A	1.596351197	0	0	89.50969213	91.10604333	3.899406612	0	0	65.35744561	69.25685222	3.143072668	0	0
SL_107	1	1	0	0	0	0	0	0	0	0	0	0	1	0	0	0	0	3	0.428571429	-49.673697	-5.930488	8.47	115	132.6	0	0	0	0	1	1	1	0	0	0	Leste	B	3.167420814	3.280542986	0	74.32126697	80.76923077	2.747875354	2.492917847	0	64.70254958	69.94334278	2.99521772	2.542159577	0
SL_108	0	1	0	1	0	0	0	0	0	0	0	0	1	0	0	0	0	3	0.428571429	-49.676386	-5.893939	1.42	70	85.9	0	0	0	1	0	1	1	1	0	0	Leste	A	0	0	0	95.55808656	95.55808656	2.772277228	0	0	71.17397454	73.94625177	2.639849151	0	0
SL_109	0	1	0	1	0	0	0	0	0	0	0	0	1	0	0	0	0	3	0.428571429	-49.676243	-5.893097	1.79	77.5	85.9	0	0	0	1	1	1	1	1	0	0	Leste	A	0	0	0	94.92099323	94.92099323	2.465287617	0	0	74.3836781	76.84896571	2.592825677	0	0
SL_110	0	1	1	1	0	0	0	0	0	0	0	0	1	0	0	0	0	4	0.571428571	-49.676466	-5.894174	2.72	254.5	85.9	0	0	0	1	0	1	1	1	0	0	Leste	B	0.112866817	0	0	95.59819413	95.71106095	2.946175637	0	0	70.45325779	73.39943343	2.692840065	0	0
SL_111	0	1	0	1	0	0	0	0	0	0	0	0	1	0	0	0	0	3	0.428571429	-49.676108	-5.892762	3.7	55.5	85.9	0	0	0	1	1	1	0	0	0	0	Leste	A	0	0	0	94.69525959	94.69525959	2.237326536	0	0	75.98414047	78.22146701	2.578616352	0	0
SL_112	1	1	0	0	0	0	0	0	0	0	0	0	1	0	0	0	0	3	0.428571429	-49.67624	-5.894228	1.38	149	85.9	0	0	0	0	1	1	1	1	0	0	Leste	B	0.113250283	0	0	95.69648924	95.80973952	3.002832861	0	0	70.45325779	73.45609065	2.704742735	0	0
SL_113	0	1	0	0	0	0	0	0	0	0	0	0	1	0	0	0	0	2	0.285714286	-49.583366	-5.930355	1.02	11	60.3	0	0	0	1	1	1	0	0	0	0	Leste	A	0	0	0	100	100	0	0	0	100	100	0.753201105	0	0
SL_114	0	1	0	1	0	0	0	0	0	0	0	0	1	0	0	0	0	3	0.428571429	-49.663094	-5.926465	1.29	111	118.9	0	0	0	1	1	1	1	0	0	0	Leste	B	2.828054299	0	0	67.42081448	70.24886878	1.9524618	0	0	74.95755518	76.91001698	1.67337695	0.515853045	0
SL_115	1	1	0	1	0	0	0	0	0	0	0	0	1	0	0	0	0	4	0.571428571	-49.635431	-5.973055	1	32	475.7	0	0	0	1	1	1	1	0	0	0	Leste	A	15.06228766	20.95130238	0	30.35107588	66.36466591	12.52479456	19.26891471	0	46.07537546	77.86908473	10.13470981	11.25519325	0.07553821
SL_116	0	1	0	0	0	0	0	0	0	0	0	0	1	0	0	0	0	2	0.285714286	-49.635431	-5.973154	2.18	16.5	475.7	0	0	0	1	1	1	0	0	0	0	Leste	A	15.28878822	20.95130238	0	30.12457531	66.36466591	12.42218449	19.15676287	0	46.23655914	77.81550651	10.06534305	11.22141242	0.075395828
SL_117	0	1	0	1	0	0	0	0	0	0	0	0	1	0	0	0	0	3	0.428571429	-49.673526	-5.930479	2.79	29.5	132.6	0	0	0	1	1	1	1	1	0	0	Leste	A	3.047404063	3.16027088	0	74.71783296	80.9255079	2.74709714	2.463891249	0	65.05239309	70.26338148	2.985262628	2.544401058	0
SL_121	0	1	0	1	0	0	0	0	0	0	0	0	1	0	0	0	0	3	0.428571429	-49.63662	-5.963309	1.64	138.5	372.1	0	0	0	1	1	1	1	1	0	1	Leste	B	12.31638418	5.197740113	0	44.74576271	62.25988701	9.606120714	7.339189572	0.76508926	54.6897138	72.40011335	6.795872137	12.194815	0.339793607
SL_122	1	1	0	0	0	0	0	0	0	0	0	0	1	0	0	0	0	3	0.428571429	-49.60247	-5.969382	1.36	171.5	107.6	0	1	1	0	1	1	1	0	0	0	Leste	B	6.818181818	0	0	89.31818182	96.13636364	12.61312217	0	0	73.38800905	86.00113122	11.85716082	0	0.440085502
SL_130	0	1	0	1	0	0	0	0	0	0	0	0	1	0	0	0	0	3	0.428571429	-49.673631	-5.928137	3.62	50	241.7	0	0	0	1	0	1	0	0	0	0	Leste	A	2.043132804	0	0	81.04426788	83.08740068	1.61199095	2.092760181	0	67.78846154	71.49321267	2.27672956	2.364779874	0
SL_131	0	1	0	0	0	0	0	0	0	0	0	0	1	0	0	0	0	2	0.285714286	-49.583914	-5.928086	5.33	47.5	59.8	0	0	0	0	0	1	0	0	0	0	Leste	A	0	0	0	100	100	0	0	0	100	100	1.548143486	0	0
[truncated: 7 more columns]
